# Supplementary material for: Silk-enabled conformal intraventricular interfaces for minimally invasive neural recordings
Source: Nat Commun. 2025 Oct 23;16:9366. doi: 10.1038/s41467-025-64397-9 (PMC12549829; doi:10.1038/s41467-025-64397-9)
Supplement: Supplementary file 9 — Source data [file 41467_2025_64397_MOESM9_ESM.xlsx]

## Sheet: Figure 2e
Resistance shift
X	Mean	SD	N
5	0.000811	0.00144465	48
10	0.0013	0.00189958	48
15	0.00185	0.00208123	48
20	0.000999	0.00340194	48
25	0.00122	0.00323558	48
30	0.00184	0.00380486	48
35	0.00201	0.00363114	48
40	0.00375	0.0048549	48
45	0.00383	0.00464538	48
50	0.00426	0.00458353	48
55	0.00406	0.00484866	48
60	0.00421	0.0048768	48
65	0.00414	0.00521493	48
70	0.00448	0.0050401	48
75	0.00449	0.00488716	48
80	0.00469	0.00532987	48
85	0.00472	0.00523896	48
90	0.00473	0.00532514	48
95	0.00471	0.00549686	48
100	0.00483	0.00546255	48

## Sheet: Figure 2f
	Before			After
X	Mean	SD	N	Mean	SD	N
99950	354.288	50.1731	48	365.906	46.3492	48
82520	356.706	50.789	48	369.269	46.918	48
68120	359.506	51.4822	48	372.113	47.465	48
56250	362.25	51.9401	48	375.844	48.6586	48
46440	365.494	52.7526	48	379.525	49.7772	48
38330	369.363	54.1103	48	383.331	50.8526	48
31640	373.931	55.7604	48	387.669	52.2391	48
26120	379.275	57.7515	48	392.8	53.9252	48
21530	385.794	60.3638	48	399.019	56.2336	48
17770	393.769	63.8403	48	406.706	59.3248	48
14700	403.6	68.3229	48	416.131	63.4192	48
12110	415.85	74.4756	48	427.712	68.814	48
10010	430.869	82.5561	48	442.05	75.9849	48
8252	449.65	93.5273	48	460.094	85.582	48
6812	473.669	108.574	48	482.925	98.4087	48
5625	504.175	128.752	48	511.881	115.634	48
4643	542.438	155.212	48	548.281	138.442	48
3833	590.081	189.319	48	593.594	167.92	48
3164	649.106	232.534	48	649.788	205.53	48
2612	722.119	286.518	48	719.294	252.977	48
2153	812.013	353.113	48	805.4	312.628	48
1777	921.594	434.101	48	911.25	386.392	48
1470	1055.91	532.794	48	1040.14	475.729	48
1211	1219.38	651.899	48	1197.19	584.327	48
1001	1417.23	794.697	48	1387.24	714.28	48
825.2	1654.97	964.104	48	1615.6	869.194	48
683.6	1944.58	1168.83	48	1894.01	1055.97	48
561.5	2296.03	1415.04	48	2231.47	1280.4	48
463.9	2721.62	1710.61	48	2641.29	1551.51	48
380.9	3227	2059.75	48	3127.67	1871.72	48
317.4	3836.62	2479.53	48	3714.04	2256.49	48
258.8	4569.69	2982.53	48	4419.12	2718.09	48
214.8	5453.25	3589.08	48	5267.75	3273.13	48
175.8	6498.94	4305.2	48	6273.38	3929.68	48
146.5	7710.5	5134.14	48	7435.94	4689.12	48
122.1	9231.25	6171.97	48	8890.12	5637.75	48
97.66	11037.8	7404.92	48	10616.8	6764.2	48
82.54	13124.8	8826.1	48	12608.9	8063.38	48
68.13	15855.6	10686.7	48	15214.7	9765.51	48
56.23	19007.8	12838.1	48	18187.1	11704.3	48
46.42	22500.1	15216.8	48	21474.9	13837	48
38.31	26690	18055.2	48	25456.4	16434.1	48
31.62	31716.2	21453.8	48	30248.4	19578.3	48
26.1	37820.3	25585.8	48	36038.4	23385.6	48
21.54	45147.5	30546.6	48	42966.9	27949.8	48
17.78	53916.2	36496.5	48	51188.8	33371.8	48
14.68	64378.1	43601.4	48	60945	39813.5	48
12.12	77470.6	52517.6	48	72681.2	47730.6	48
10	92955.6	63165.9	48	86726.2	57280.8	48
8.254	110633	75173.1	48	103284	68354.5	48
6.813	131503	89232.7	48	122657	81380.6	48
5.625	159571	110034	48	148213	100535	48
4.167	188550	129429	48	175240	118913	48
4.167	221612	150287	48	205735	138447	48
3.125	268145	183260	48	246576	167652	48
2.5	324089	222790	48	296181	203476	48
2.083	386744	265567	48	351541	243811	48
1.786	464856	318819	48	418948	292960	48
1.389	549819	376020	48	492962	346497	48
1.25	638862	433981	48	570230	403248	48
1.042	740750	499864	48	657509	469252	48

## Sheet: Figure 2g
C	G
464	46
400	9
309	5
454	4

## Sheet: Figure 3c
X red	-2997.77	-2985.76	-2973.74	-2961.73	-2949.71	-2937.7	-2925.68	-2913.67	-2901.65	-2889.64	-2877.62	-2865.61	-2853.59	-2841.58	-2829.56	-2817.55	-2805.53	-2793.51	-2781.5	-2769.48	-2757.47	-2745.45	-2733.44	-2721.42	-2709.41	-2697.39	-2685.38	-2673.36	-2661.35	-2649.33	-2637.32	-2625.3	-2613.29	-2601.27	-2589.26	-2577.24	-2565.23	-2553.21	-2541.2	-2529.18	-2517.17	-2505.15	-2493.14	-2481.12	-2469.11	-2457.09	-2445.08	-2433.06	-2421.05
Y red	0.990269	0.98935	0.988038	0.986989	0.986726	0.986989	0.987251	0.987514	0.987514	0.987255	0.986993	0.986205	0.985414	0.984627	0.984365	0.984365	0.983578	0.98279	0.982003	0.982003	0.982003	0.982003	0.982003	0.982003	0.982003	0.982003	0.982003	0.982003	0.982003	0.981972	0.981709	0.981447	0.981216	0.981216	0.981216	0.981216	0.981216	0.981216	0.981216	0.981216	0.981216	0.981216	0.981216	0.981216	0.981216	0.981216	0.981216	0.981216	0.981216
X blue	-2997.77	-2985.77	-2973.77	-2961.77	-2949.77	-2937.76	-2925.76	-2913.76	-2901.76	-2889.76	-2877.75	-2865.75	-2853.75	-2841.75	-2829.75	-2817.75	-2805.74	-2793.74	-2781.74	-2769.74	-2757.74	-2745.74	-2733.73	-2721.73	-2709.73	-2697.73	-2685.73	-2673.73	-2661.72	-2649.72	-2637.72	-2625.72	-2613.72	-2601.72	-2589.71	-2577.71	-2565.71	-2553.71	-2541.71	-2529.7	-2517.7	-2505.7	-2493.7	-2481.7	-2469.7	-2457.69	-2445.69	-2433.69	-2421.69
Y blue	0.80646	0.805411	0.803312	0.800163	0.796227	0.793341	0.791504	0.790435	0.788335	0.784682	0.781418	0.778378	0.775209	0.771834	0.768053	0.764379	0.760543	0.756607	0.753196	0.749188	0.745252	0.740529	0.736198	0.731475	0.726662	0.721864	0.717438	0.71228	0.7069	0.701093	0.695058	0.689097	0.682537	0.676025	0.669071	0.661987	0.655641	0.647389	0.639515	0.631643	0.62372	0.61583	0.606121	0.597032	0.586807	0.576587	0.566458	0.55506	0.542455
[truncated: 451 more columns]

## Sheet: Figure 3d
	T0	T1
0	0.63153	0.28702
1	0.909666	0.359076
2	0.638167	0.182686
3	0.318716	0.130309
4	0.192051	0.103825
5	0.201364	0.088845
6	0.121813	0.079703
7	0.10516	0.068153
8	0.082361	0.057751
9	0.077412	0.051329
10	0.072212	0.048445
11	0.063245	0.043255
12	0.055285	0.0411
13	0.046664	0.039109
14	0.048323	0.035397
15	0.045836	0.03837
16	0.049241	0.037875
17	0.042936	0.03672
18	0.04394	0.034285
19	0.035959	0.033953
20	0.042942	0.031257
21	0.044975	0.036488
22	0.037786	0.03456
23	0.038132	0.033726
24	0.038959	0.03289
25	0.037313	0.027744
26	0.04005	0.028648
27	0.035825	0.030393
28	0.035558	0.02917
29	0.031342	0.027921
30	0.032465	0.02595
31	0.033151	0.025844
32	0.034242	0.026436
33	0.031806	0.026533
34	0.03048	0.025388
35	0.029653	0.024701
36	0.035642	0.026789
37	0.03311	0.022121
38	0.028769	0.02202
39	0.032494	0.023046
40	0.039227	0.025469
41	0.039624	0.025053
42	0.039303	0.022174
43	0.038763	0.020708
44	0.035557	0.02252
45	0.044932	0.026019
46	0.044151	0.026434
47	0.051615	0.027713
48	0.063743	0.044894
49	20.879	1.38121
50	49.5511	3.16655
51	21.391	1.31744
52	0.061554	0.040852
53	0.045113	0.029754
54	0.044703	0.027388
55	0.049264	0.024581
56	0.035354	0.022982
57	0.034867	0.022364
58	0.029306	0.021959
59	0.036962	0.019668
60	0.045728	0.022558
61	0.033	0.024132
62	0.029018	0.023529
63	0.02785	0.023496
64	0.025813	0.020972
65	0.024268	0.025319
66	0.027235	0.023116
67	0.024638	0.021953
68	0.024056	0.019677
69	0.022667	0.019402
70	0.024231	0.019912
71	0.02487	0.019879
72	0.021514	0.01967
73	0.023438	0.023167
74	0.026435	0.02093
75	0.025445	0.018809
76	0.020796	0.018897
77	0.022092	0.020456
78	0.024725	0.018215
79	0.0228	0.018121
80	0.020209	0.019778
81	0.021598	0.019867
82	0.021201	0.01927
83	0.021831	0.019234
84	0.023535	0.020909
85	0.02233	0.021542
86	0.023865	0.018796
87	0.024176	0.019942
88	0.023115	0.017976
89	0.022015	0.017584
90	0.030679	0.018307
91	0.023524	0.021116
92	0.020115	0.021955
93	0.020421	0.023175
94	0.020411	0.019651
95	0.02291	0.018918
96	0.024427	0.018704
97	0.030535	0.018933
98	0.036423	0.020916
99	0.289393	0.043065
100	0.691137	0.085149
101	0.305773	0.040612
102	0.02787	0.019919
103	0.0265	0.021025
104	0.025422	0.019975
105	0.024328	0.020088
106	0.02159	0.020649
107	0.02228	0.020618
108	0.017639	0.017944
109	0.023023	0.021126
110	0.029855	0.022144
111	0.02179	0.020713
112	0.021791	0.019665
113	0.023436	0.020198
114	0.020949	0.019058
115	0.020768	0.017543
116	0.020666	0.019839
117	0.022388	0.019851
118	0.021532	0.018103
119	0.022244	0.016808
120	0.023985	0.017241
121	0.026994	0.018605
122	0.0275	0.018107
123	0.022067	0.01977
124	0.023086	0.020079
125	0.022484	0.0193
126	0.021906	0.019494
127	0.020011	0.018862
128	0.019868	0.017933
129	0.020989	0.017753
130	0.019008	0.018153
131	0.019254	0.020583
132	0.019619	0.018904
133	0.01896	0.016603
134	0.019218	0.014741
135	0.018108	0.015662
136	0.018642	0.018389
137	0.020287	0.016376
138	0.019712	0.017827
139	0.020464	0.017773
140	0.024844	0.015449
141	0.025168	0.017302
142	0.024791	0.017301
143	0.023068	0.015893
144	0.023806	0.016286
145	0.04166	0.017089
146	0.034275	0.018612
147	0.02672	0.019378
148	0.040121	0.025978
149	6.94902	0.978375
150	16.8508	2.12353
151	7.44352	0.845164
152	0.051065	0.023101
153	0.02581	0.017967
154	0.032752	0.017505
155	0.041983	0.01795
156	0.026278	0.019766
157	0.021221	0.017598
158	0.019721	0.015754
159	0.024285	0.015214
160	0.02356	0.015559
161	0.022495	0.013835
162	0.020489	0.014068
163	0.020502	0.018093
164	0.01841	0.019614
165	0.017764	0.02007
166	0.017863	0.017335
167	0.018037	0.016797
168	0.017484	0.016011
169	0.018009	0.014755
170	0.017454	0.016144
171	0.017917	0.014856
172	0.016906	0.015325
173	0.016568	0.015193
174	0.017882	0.016691
175	0.017217	0.015434
176	0.0163	0.016062
177	0.016854	0.015771
178	0.02178	0.01585
179	0.02256	0.015566
180	0.016489	0.017882
181	0.015487	0.015977
182	0.017115	0.014482
183	0.017336	0.014449
184	0.016299	0.01742
185	0.017278	0.01992
186	0.016582	0.019403
187	0.017483	0.017315
188	0.016784	0.016497
189	0.016058	0.014814
190	0.018754	0.017094
191	0.017436	0.01796
192	0.015732	0.014642
193	0.015849	0.015836
194	0.016162	0.01653
195	0.017952	0.015824
196	0.019841	0.01756
197	0.020673	0.017221
198	0.019863	0.016162
199	0.137727	0.039073
200	0.336158	0.077856

## Sheet: Figure 3e
	T0															T1
	ch1	ch2	ch4	ch5	ch6	ch7	ch8	ch9	ch10	ch11	ch12	ch13	ch14	ch15	ch16	ch1	ch2	ch4	ch5	ch6	ch7	ch8	ch9	ch10	ch11	ch12	ch13	ch14	ch15	ch16
50Hz	77.0704	71.1356	55.8412	55.7482	47.2191	32.8121	35.7745	28.265	29.1167	65.8128	48.4673	36.5522	48.8736	45.8019	67.4369	2.14074	3.66131	0.827502	4.75441	4.45071	3.86859	3.36733	5.10115	3.35182	3.43832	5.53347	2.66903	3.04386	3.22053	2.08363
100Hz	0.97477	0.762739	1.06382	0.782628	0.6211	1.1659	0.749282	0.398624	0.191654	0.986398	0.568324	0.328185	0.822509	0.207187	1.15111	0.187826	0.223812	0.386254	0.366398	0.166494	0.50252	0.380625	0.283932	0.203601	0.139786	0.441948	0.251207	0.091391	0.388792	0.178659
150Hz	24.9038	24.5276	17.4697	18.7358	16.4051	11.3577	12.0588	10.3764	9.96548	22.6823	16.9715	12.2399	17.2439	15.5344	23.25	1.78909	1.78368	1.53892	2.27102	2.68942	1.78551	1.82893	2.20156	2.13136	2.60437	2.69885	2.48924	2.15639	2.52606	2.15035
200Hz	0.7147	0.137248	0.112476	0.687529	0.428443	0.097634	0.612085	0.087898	0.286867	0.635321	0.157509	0.356826	0.462612	0.505724	0.49008	0.226397	0.227807	0.213426	0.149766	0.174258	0.148657	0.147129	0.078934	0.184053	0.259433	0.096332	0.232802	0.069297	0.162245	0.091188

## Sheet: Figure 3g
T0	T1（below）
34.38	25.4214	22.2756	32.1265	35.8063	37.5897	38.3306	38.2883	37.6163	36.372	34.4596	31.6697	27.2923	18.2202	15.5013	25.4066	29.265	31.2889	32.3644	32.7165	32.3008	30.9282	28.008	21.2139	13.8148	27.1066	32.0688	34.8827	36.4675	37.1869	37.1815	36.4619	35.0253	32.823	29.8504	26.0339	21.4914	16.8652	13.0571	8.85997	-10.3367	13.3819	22.6645	28.5792	32.8033	35.8351	37.939	39.238	39.8075	39.6559
34.382	25.4378	22.3052	32.1287	35.8068	37.5898	38.3305	38.2882	37.6163	36.372	34.4598	31.6702	27.2941	18.2351	15.5267	25.4086	29.2655	31.289	32.3643	32.7165	32.3008	30.9285	28.0092	21.2233	13.8779	27.1097	32.0697	34.883	36.4677	37.187	37.1817	36.4621	35.0256	32.8235	29.8508	26.0338	21.4899	16.8615	13.0552	8.8668	-10.2448	13.3793	22.665	28.5799	32.8038	35.8355	37.9393	39.2382	39.8076	39.656
34.3883	25.4868	22.3928	32.1355	35.8085	37.5901	38.3304	38.2879	37.616	36.372	34.4602	31.6717	27.2993	18.2794	15.6019	25.4146	29.267	31.2893	32.3643	32.7163	32.3008	30.9293	28.013	21.2513	14.0619	27.119	32.0723	34.8841	36.4683	37.1875	37.1821	36.4628	35.0266	32.8247	29.852	26.0336	21.4852	16.8503	13.0493	8.88723	-9.97702	13.3715	22.6663	28.5821	32.8056	35.8367	37.9401	39.2387	39.8081	39.6565
34.3986	25.5671	22.5349	32.1467	35.8112	37.5906	38.3301	38.2875	37.6157	36.372	34.461	31.6743	27.308	18.3522	15.7243	25.4246	29.2694	31.2898	32.3641	32.716	32.3008	30.9307	28.0193	21.2976	14.3521	27.1343	32.0767	34.8859	36.4693	37.1882	37.1829	36.4639	35.0282	32.8268	29.8539	26.0333	21.4774	16.8316	13.0395	8.92113	-9.55524	13.3585	22.6685	28.5857	32.8084	35.8387	37.9413	39.2395	39.8087	39.6573
34.4131	25.6771	22.7263	32.1624	35.815	37.5914	38.3298	38.2868	37.6152	36.372	34.4621	31.6778	27.3201	18.4521	15.89	25.4385	29.2728	31.2905	32.3639	32.7155	32.3009	30.9327	28.0282	21.3615	14.7281	27.1558	32.0829	34.8885	36.4706	37.1892	37.184	36.4654	35.0304	32.8298	29.8566	26.0328	21.4666	16.8055	13.0259	8.96828	-9.00904	13.3405	22.6716	28.5907	32.8124	35.8414	37.9431	39.2407	39.8097	39.6584
34.4315	25.8145	22.9605	32.1824	35.8198	37.5924	38.3293	38.286	37.6146	36.3721	34.4635	31.6824	27.3356	18.5772	16.094	25.4564	29.2771	31.2914	32.3636	32.7149	32.3009	30.9351	28.0395	21.4422	15.1679	27.1831	32.0908	34.8918	36.4724	37.1905	37.1854	36.4674	35.0332	32.8335	29.86	26.0323	21.4526	16.7717	13.0084	9.02839	-8.36945	13.3176	22.6757	28.5972	32.8175	35.8449	37.9454	39.2423	39.8109	39.6599
34.454	25.9766	23.2302	32.2068	35.8257	37.5936	38.3288	38.285	37.6138	36.3721	34.4652	31.688	27.3545	18.7251	16.3307	25.478	29.2824	31.2925	32.3632	32.7142	32.301	30.9382	28.0532	21.5388	15.6507	27.2163	32.1004	34.8957	36.4746	37.1922	37.1872	36.4698	35.0367	32.8381	29.8643	26.0316	21.4356	16.7302	12.9872	9.10107	-7.66451	13.2899	22.6808	28.6052	32.8238	35.8492	37.9481	39.2441	39.8124	39.6616
34.4804	26.1605	23.5286	32.2354	35.8327	37.595	38.3281	38.2838	37.6129	36.3721	34.4672	31.6946	27.3767	18.8935	16.5944	25.5035	29.2886	31.2938	32.3628	32.7134	32.3011	30.9417	28.0694	21.6501	16.1592	27.2551	32.1117	34.9005	36.4771	37.194	37.1892	36.4726	35.0407	32.8436	29.8693	26.0309	21.4155	16.6809	12.9624	9.18588	-6.91724	13.2577	22.6869	28.6146	32.8311	35.8543	37.9514	39.2463	39.8142	39.6637
34.5106	26.3632	23.8487	32.2681	35.8408	37.5966	38.3274	38.2825	37.6119	36.3721	34.4695	31.7022	27.4022	19.0798	16.8797	25.5326	29.2958	31.2953	32.3623	32.7124	32.3012	30.9459	28.088	21.7749	16.6796	27.2995	32.1247	34.9059	36.48	37.1962	37.1916	36.4759	35.0455	32.8498	29.875	26.0301	21.3924	16.6238	12.9339	9.28234	-6.14537	13.2212	22.694	28.6254	32.8396	35.8601	37.9552	39.2489	39.8162	39.6661
34.5445	26.5817	24.1847	32.3047	35.8498	37.5984	38.3265	38.2809	37.6107	36.3722	34.4722	31.7108	27.4307	19.2814	17.1813	25.5653	29.3039	31.297	32.3617	32.7113	32.3013	30.9505	28.1089	21.9119	17.202	27.3491	32.1394	34.912	36.4834	37.1987	37.1942	36.4795	35.0508	32.8569	29.8816	26.0293	21.3663	16.5585	12.9021	9.3899	-5.362	13.1808	22.7023	28.6377	32.8493	35.8667	37.9595	39.2517	39.8186	39.6687
34.5821	26.8133	24.5312	32.3453	35.8599	37.6004	38.3256	38.2792	37.6094	36.3722	34.4751	31.7203	27.4624	19.4957	17.4947	25.6015	29.3128	31.2989	32.3611	32.7101	32.3014	30.9557	28.1321	22.0599	17.719	27.4038	32.1557	34.9188	36.4871	37.2015	37.1972	36.4837	35.0567	32.8649	29.889	26.0285	21.3372	16.4851	12.8669	9.50799	-4.57657	13.1368	22.7117	28.6515	32.86	35.8741	37.9642	39.2549	39.8211	39.6718
34.6231	27.0553	24.8839	32.3896	35.871	37.6026	38.3245	38.2773	37.6079	36.3722	34.4783	31.7308	27.4971	19.7205	17.8161	25.6411	29.3227	31.3009	32.3604	32.7087	32.3016	30.9614	28.1576	22.2174	18.2261	27.4634	32.1737	34.9264	36.4911	37.2045	37.2005	36.4882	35.0633	32.8736	29.8971	26.0277	21.3052	16.4032	12.8286	9.63601	-3.79572	13.0897	22.7224	28.6667	32.8718	35.8822	37.9695	39.2585	39.824	39.6751
34.6676	27.3053	25.2393	32.4375	35.8831	37.605	38.3234	38.2752	37.6063	36.3722	34.4818	31.7423	27.5347	19.9535	18.142	25.6839	29.3335	31.3032	32.3596	32.7072	32.3017	30.9676	28.1852	22.3833	18.7199	27.5277	32.1932	34.9346	36.4956	37.2079	37.2041	36.4932	35.0705	32.8832	29.9061	26.027	21.2702	16.3126	12.7873	9.77335	-3.02409	13.0399	22.7344	28.6833	32.8848	35.8911	37.9752	39.2623	39.8271	39.6787
34.7153	27.5611	25.5945	32.4889	35.8961	37.6077	38.3221	38.2729	37.6046	36.3722	34.4856	31.7546	27.5751	20.1928	18.4697	25.7298	29.3451	31.3056	32.3588	32.7056	32.3019	30.9743	28.215	22.5563	19.1988	27.5963	32.2143	34.9435	36.5004	37.2115	37.2079	36.4986	35.0782	32.8936	29.9158	26.0264	21.2325	16.2132	12.7433	9.91938	-2.26483	12.9882	22.7478	28.7014	32.8988	35.9007	37.9814	39.2665	39.8305	39.6826
34.7662	27.8209	25.9473	32.5436	35.9102	37.6105	38.3207	38.2704	37.6027	36.3722	34.4896	31.7679	27.6182	20.4367	18.7971	25.7787	29.3576	31.3082	32.3579	32.7039	32.302	30.9815	28.2468	22.7352	19.6617	27.669	32.2369	34.953	36.5056	37.2154	37.2121	36.5044	35.0866	32.9047	29.9264	26.026	21.1919	16.1045	12.6969	10.0735	-1.52005	12.935	22.7626	28.7209	32.9139	35.9111	37.9881	39.2711	39.8341	39.6869
34.82	28.083	26.2959	32.6014	35.9251	37.6135	38.3192	38.2677	37.6007	36.3722	34.4939	31.7821	27.6638	20.6835	19.1222	25.8304	29.3709	31.311	32.3569	32.702	32.3021	30.9892	28.2806	22.919	20.1084	27.7456	32.261	34.9633	36.5112	37.2195	37.2166	36.5106	35.0956	32.9167	29.9378	26.0258	21.1486	15.9864	12.6482	10.2351	-0.791113	12.8813	22.779	28.7419	32.9301	35.9222	37.9953	39.2759	39.838	39.6914
34.8767	28.3461	26.6391	32.6622	35.941	37.6166	38.3177	38.2649	37.5985	36.3722	34.4986	31.7971	27.712	20.932	19.4438	25.8848	29.385	31.3139	32.3558	32.6999	32.3023	30.9974	28.3163	23.1066	20.5388	27.8258	32.2866	34.9742	36.5171	37.224	37.2214	36.5172	35.1051	32.9295	29.95	26.0258	21.1026	15.8583	12.5978	10.4035	-0.0788316	12.8279	22.7971	28.7644	32.9473	35.934	38.003	39.281	39.8421	39.6962
34.9361	28.609	26.976	32.7257	35.9578	37.62	38.316	38.2618	37.5962	36.3721	34.5034	31.813	27.7625	21.1809	19.7608	25.9418	29.3999	31.317	32.3547	32.6978	32.3024	31.006	28.3539	23.2972	20.9532	27.9094	32.3135	34.9857	36.5234	37.2287	37.2265	36.5242	35.1153	32.9431	29.963	26.0261	21.0541	15.72	12.5458	10.5783	0.616371	12.7757	22.817	28.7883	32.9656	35.9465	38.0111	39.2865	39.8466	39.7014
34.998	28.8708	27.3059	32.7919	35.9754	37.6236	38.3142	38.2586	37.5937	36.3721	34.5086	31.8297	27.8153	21.4295	20.0724	26.0012	29.4156	31.3202	32.3534	32.6955	32.3026	31.0151	28.3933	23.49	21.3523	27.9961	32.3419	34.9979	36.5301	37.2337	37.2319	36.5317	35.126	32.9575	29.9769	26.0267	21.0031	15.571	12.4928	10.7588	1.29435	12.7258	22.8386	28.8136	32.9849	35.9598	38.0197	39.2923	39.8512	39.7068
35.0624	29.1306	27.6283	32.8605	35.9939	37.6273	38.3122	38.2552	37.5911	36.372	34.5139	31.8473	27.8702	21.6767	20.378	26.0629	29.432	31.3236	32.3521	32.693	32.3027	31.0247	28.4343	23.6842	21.7364	28.0855	32.3716	35.0107	36.5371	37.239	37.2375	36.5395	35.1373	32.9726	29.9916	26.0278	20.9497	15.4107	12.4391	10.9445	1.95518	12.6794	22.8622	28.8404	33.0053	35.9737	38.0287	39.2984	39.8561	39.7125
35.129	29.3878	27.9431	32.9315	36.0132	37.6311	38.3102	38.2516	37.5883	36.3719	34.5196	31.8656	27.9271	21.922	20.6773	26.1266	29.4492	31.3272	32.3507	32.6904	32.3028	31.0347	28.477	23.8792	22.1064	28.1776	32.4025	35.0241	36.5444	37.2445	37.2435	36.5478	35.1492	32.9885	30.0071	26.0293	20.894	15.2387	12.3854	11.1349	2.59906	12.6377	22.8879	28.8686	33.0266	35.9883	38.0382	39.3048	39.8613	39.7185
35.1977	29.6419	28.25	33.0045	36.0334	37.6352	38.3081	38.2478	37.5854	36.3718	34.5254	31.8847	27.986	22.1648	20.9699	26.1923	29.467	31.3309	32.3492	32.6877	32.303	31.0451	28.5212	24.0744	22.4628	28.272	32.4348	35.0381	36.5521	37.2503	37.2497	36.5564	35.1616	33.0052	30.0236	26.0314	20.8362	15.0542	12.3322	11.3296	3.2263	12.6021	22.9157	28.8983	33.049	36.0036	38.0481	39.3115	39.8667	39.7248
35.2684	29.8925	28.5491	33.0795	36.0543	37.6394	38.3058	38.2438	37.5823	36.3716	34.5315	31.9046	28.0465	22.4047	21.2557	26.2598	29.4856	31.3347	32.3477	32.6848	32.3031	31.0559	28.5669	24.2692	22.8062	28.3685	32.4682	35.0527	36.5602	37.2564	37.2562	36.5654	35.1746	33.0226	30.0409	26.034	20.7764	14.8566	12.2802	11.5281	3.8373	12.5741	22.9458	28.9294	33.0724	36.0196	38.0585	39.3185	39.8724	39.7314
35.3409	30.1392	28.8404	33.1563	36.0759	37.6437	38.3034	38.2396	37.579	36.3715	34.5379	31.9251	28.1088	22.6412	21.5346	26.329	29.5047	31.3386	32.346	32.6818	32.3031	31.0672	28.6139	24.4633	23.1375	28.4669	32.5028	35.0678	36.5686	37.2627	37.263	36.5748	35.1882	33.0408	30.059	26.0373	20.7148	14.6451	12.2299	11.73	4.4325	12.555	22.9782	28.9619	33.0967	36.0363	38.0693	39.3258	39.8783	39.7382
35.4151	30.3818	29.1239	33.2347	36.0983	37.6482	38.3009	38.2352	37.5756	36.3713	34.5444	31.9464	28.1725	22.8742	21.8067	26.3997	29.5245	31.3427	32.3442	32.6786	32.3032	31.0788	28.6623	24.6563	23.4571	28.5669	32.5385	35.0836	36.5772	37.2692	37.2701	36.5846	35.2022	33.0598	30.0781	26.0414	20.6516	14.4188	12.1823	11.9349	5.01236	12.5464	23.0131	28.9959	33.122	36.0535	38.0805	39.3334	39.8844	39.7454
35.4908	30.6202	29.3999	33.3146	36.1213	37.6528	38.2983	38.2307	37.5721	36.371	34.5512	31.9684	28.2377	23.1034	22.072	26.4718	29.5449	31.3469	32.3424	32.6753	32.3032	31.0908	28.7118	24.8479	23.7656	28.6684	32.5752	35.0998	36.5863	37.2761	37.2775	36.5947	35.2169	33.0795	30.098	26.0463	20.5869	14.1768	12.1381	12.1425	5.57737	12.5499	23.0505	29.0313	33.1482	36.0715	38.0922	39.3413	39.8908	39.7528
35.5679	30.8541	29.6685	33.3958	36.1451	37.6576	38.2956	38.2259	37.5684	36.3707	34.5581	31.9909	28.3042	23.3287	22.3305	26.5451	29.5659	31.3512	32.3404	32.6719	32.3032	31.1032	28.7626	25.0377	24.0637	28.7711	32.613	35.1167	36.5956	37.2831	37.2851	36.6052	35.232	33.0999	30.1188	26.052	20.5209	13.9177	12.0981	12.3524	6.12803	12.5669	23.0905	29.0681	33.1754	36.09	38.1042	39.3495	39.8973	39.7604
35.6463	31.0836	29.9298	33.4782	36.1695	37.6624	38.2927	38.2209	37.5645	36.3704	34.5653	32.0142	28.3718	23.5499	22.5825	26.6195	29.5874	31.3556	32.3383	32.6683	32.3032	31.1159	28.8143	25.2255	24.3518	28.8749	32.6518	35.134	36.6052	37.2904	37.293	36.6161	35.2477	33.121	30.1405	26.0587	20.454	13.6405	12.0634	12.5643	6.66483	12.5987	23.1333	29.1063	33.2035	36.1092	38.1167	39.3579	39.9042	39.7683
35.7258	31.3086	30.1842	33.5616	36.1944	37.6674	38.2897	38.2158	37.5604	36.37	34.5726	32.038	28.4406	23.7669	22.8279	26.6949	29.6095	31.36	32.3362	32.6645	32.3032	31.1289	28.8671	25.4112	24.6305	28.9795	32.6915	35.1518	36.6152	37.298	37.3011	36.6273	35.2638	33.1428	30.1632	26.0665	20.3865	13.3435	12.0349	12.778	7.18828	12.6467	23.1788	29.1459	33.2325	36.129	38.1295	39.3666	39.9112	39.7765
35.8063	31.529	30.4317	33.6459	36.22	37.6725	38.2866	38.2104	37.5562	36.3696	34.5801	32.0623	28.5103	23.9798	23.067	26.7712	29.632	31.3646	32.3339	32.6606	32.3031	31.1423	28.9207	25.5946	24.9002	29.0848	32.732	35.1702	36.6255	37.3058	37.3095	36.6389	35.2805	33.1653	30.1867	26.0753	20.3185	13.0251	12.0135	12.9932	7.69885	12.7118	23.2273	29.1869	33.2624	36.1493	38.1428	39.3756	39.9185	39.785
35.8878	31.745	30.6726	33.731	36.2461	37.6778	38.2833	38.2048	37.5518	36.3691	34.5878	32.0872	28.5809	24.1884	23.2999	26.8482	29.655	31.3692	32.3315	32.6565	32.303	31.156	28.9752	25.7756	25.1614	29.1906	32.7734	35.189	36.636	37.3138	37.3181	36.6509	35.2977	33.1886	30.2112	26.0854	20.2505	12.6833	12.0004	13.2096	8.19702	12.7948	23.2787	29.2293	33.2931	36.1702	38.1564	39.3848	39.926	39.7936
35.97	31.9565	30.9071	33.8167	36.2728	37.6831	38.2799	38.199	37.5473	36.3686	34.5957	32.1127	28.6523	24.3929	23.5268	26.9258	29.6784	31.3739	32.329	32.6523	32.3028	31.17	29.0304	25.9539	25.4145	29.2969	32.8156	35.2083	36.6468	37.322	37.327	36.6631	35.3153	33.2125	30.2366	26.0967	20.1827	12.3159	11.9965	13.4271	8.68324	12.8965	23.3332	29.2731	33.3247	36.1918	38.1705	39.3944	39.9337	39.8026
36.0529	32.1635	31.1354	33.903	36.2999	37.6885	38.2764	38.193	37.5426	36.368	34.6037	32.1386	28.7243	24.5932	23.7479	27.004	29.7022	31.3787	32.3264	32.6479	32.3026	31.1842	29.0863	26.1297	25.6599	29.4033	32.8585	35.228	36.6579	37.3305	37.3362	36.6757	35.3334	33.237	30.263	26.1093	20.1157	11.9202	12.0029	13.6454	9.15798	13.017	23.3907	29.3182	33.3572	36.2138	38.1848	39.4041	39.9416	39.8117
36.1364	32.3662	31.3578	33.9896	36.3275	37.6939	38.2727	38.1868	37.5377	36.3673	34.6118	32.165	28.797	24.7893	23.9632	27.0825	29.7264	31.3835	32.3236	32.6433	32.3023	31.1987	29.1428	26.3027	25.8979	29.5099	32.9021	35.2482	36.6693	37.3392	37.3456	36.6887	35.352	33.2623	30.2902	26.1234	20.0498	11.4931	12.0205	13.8644	9.62165	13.1564	23.4513	29.3646	33.3904	36.2364	38.1996	39.4141	39.9497	39.8211
36.2203	32.5645	31.5744	34.0766	36.3555	37.6995	38.2689	38.1804	37.5326	36.3666	34.6201	32.1918	28.8701	24.9813	24.1731	27.1614	29.751	31.3884	32.3208	32.6386	32.302	31.2135	29.1999	26.473	26.1288	29.6165	32.9464	35.2688	36.681	37.3481	37.3552	36.7019	35.3711	33.2882	30.3184	26.139	19.9854	11.0308	12.0502	14.0839	10.0747	13.3144	23.5152	29.4124	33.4244	36.2595	38.2147	39.4244	39.958	39.8308
36.3046	32.7586	31.7855	34.1638	36.384	37.7051	38.265	38.1738	37.5274	36.3658	34.6285	32.219	28.9436	25.1693	24.3777	27.2405	29.7759	31.3933	32.3178	32.6337	32.3016	31.2284	29.2574	26.6404	26.3531	29.723	32.9912	35.2898	36.6929	37.3572	37.3651	36.7155	35.3906	33.3147	30.3476	26.1562	19.9232	10.5289	12.0929	14.3037	10.5174	13.4903	23.5822	29.4615	33.4593	36.2832	38.2301	39.4349	39.9665	39.8406
36.3892	32.9486	31.9911	34.2511	36.4128	37.7108	38.2609	38.167	37.5219	36.3649	34.637	32.2466	29.0175	25.3533	24.577	27.3197	29.8011	31.3982	32.3146	32.6286	32.3011	31.2436	29.3153	26.8051	26.5709	29.8292	33.0366	35.3111	36.705	37.3665	37.3751	36.7294	35.4105	33.3418	30.3777	26.175	19.8635	9.98202	12.1492	14.5237	10.9503	13.6834	23.6524	29.5119	33.4948	36.3073	38.2459	39.4456	39.9752	39.8507
36.4739	33.1345	32.1915	34.3384	36.442	37.7165	38.2566	38.16	37.5163	36.364	34.6456	32.2745	29.0916	25.5333	24.7714	27.3989	29.8265	31.4031	32.3114	32.6234	32.3006	31.259	29.3736	26.9669	26.7826	29.9351	33.0826	35.3329	36.7174	37.3761	37.3854	36.7436	35.4309	33.3696	30.4088	26.1956	19.807	9.38366	12.2197	14.7439	11.3737	13.8926	23.7258	29.5636	33.5312	36.332	38.262	39.4566	39.9841	39.861
36.5588	33.3164	32.387	34.4256	36.4714	37.7223	38.2522	38.1527	37.5105	36.3629	34.6543	32.3028	29.1658	25.7095	24.9608	27.4781	29.8522	31.4081	32.308	32.618	32.3001	31.2746	29.4322	27.1259	26.9884	30.0406	33.129	35.355	36.7301	37.3858	37.396	36.758	35.4517	33.398	30.4408	26.218	19.7542	8.72567	12.3049	14.964	11.7879	14.1168	23.8025	29.6165	33.5682	36.3571	38.2784	39.4678	39.9932	39.8715
36.6438	33.4944	32.5775	34.5127	36.5012	37.7281	38.2477	38.1452	37.5045	36.3618	34.663	32.3314	29.2402	25.8819	25.1456	27.5571	29.8781	31.413	32.3044	32.6124	32.2994	31.2903	29.491	27.282	27.1886	30.1456	33.1758	35.3774	36.7429	37.3957	37.4067	36.7728	35.4729	33.427	30.4738	26.2423	19.7057	7.99794	12.405	15.184	12.1933	14.3545	23.8823	29.6707	33.606	36.3826	38.2951	39.4792	40.0024	39.8822
36.7286	33.6686	32.7634	34.5996	36.5313	37.7339	38.243	38.1376	37.4983	36.3605	34.6719	32.3602	29.3146	26.0507	25.3258	27.636	29.9041	31.4179	32.3007	32.6066	32.2987	31.3062	29.5499	27.4353	27.3834	30.25	33.223	35.4002	36.756	37.4058	37.4177	36.7879	35.4945	33.4565	30.5077	26.2685	19.6622	7.18761	12.5201	15.4038	12.5902	14.6044	23.9653	29.7261	33.6444	36.4087	38.3121	39.4908	40.0119	39.893
36.8134	33.8391	32.9447	34.6862	36.5615	37.7398	38.2381	38.1297	37.492	36.3592	34.6808	32.3893	29.3889	26.2158	25.5016	27.7146	29.9304	31.4228	32.2969	32.6006	32.2978	31.3223	29.609	27.5859	27.573	30.3538	33.2706	35.4232	36.7693	37.4161	37.4288	36.8032	35.5165	33.4867	30.5426	26.2967	19.6242	6.27825	12.65	15.6232	12.9788	14.865	24.0515	29.7826	33.6835	36.4351	38.3294	39.5026	40.0215	39.9041
36.8981	34.0059	33.1217	34.7724	36.592	37.7456	38.2331	38.1215	37.4854	36.3577	34.6898	32.4186	29.4632	26.3773	25.673	27.7928	29.9567	31.4277	32.2929	32.5945	32.2969	31.3384	29.6681	27.7336	27.7576	30.4569	33.3184	35.4466	36.7828	37.4266	37.4402	36.8188	35.5389	33.5174	30.5784	26.327	19.5926	5.2486	12.7946	15.8422	13.3596	15.135	24.1408	29.8404	33.7233	36.462	38.347	39.5146	40.0312	39.9154
36.9825	34.1692	33.2944	34.8583	36.6227	37.7515	38.2279	38.1132	37.4786	36.3562	34.6988	32.4482	29.5373	26.5354	25.8403	27.8707	29.9832	31.4326	32.2887	32.5882	32.2959	31.3547	29.7272	27.8786	27.9374	30.5592	33.3666	35.4702	36.7966	37.4372	37.4517	36.8346	35.5617	33.5486	30.6152	26.3594	19.5678	4.07128	12.9532	16.0608	13.7327	15.4128	24.2331	29.8993	33.7637	36.4892	38.3649	39.5268	40.0412	39.9269
37.0666	34.329	33.463	34.9436	36.6535	37.7574	38.2226	38.1046	37.4716	36.3545	34.7079	32.4778	29.6112	26.69	26.0036	27.9481	30.0097	31.4373	32.2843	32.5816	32.2948	31.371	29.7863	28.0209	28.1126	30.6607	33.415	35.4941	36.8105	37.448	37.4634	36.8507	35.5848	33.5804	30.6529	26.394	19.5505	2.71219	13.1254	16.2789	14.0984	15.6972	24.3285	29.9593	33.8047	36.5169	38.383	39.5392	40.0512	39.9385
37.1503	34.4855	33.6276	35.0285	36.6844	37.7632	38.2171	38.0958	37.4645	36.3527	34.7169	32.5077	29.6849	26.8414	26.1629	28.025	30.0363	31.4421	32.2798	32.5749	32.2936	31.3874	29.8453	28.1605	28.2834	30.7613	33.4635	35.5183	36.8245	37.459	37.4753	36.8671	35.6083	33.6128	30.6916	26.4309	19.5413	1.1344	13.3105	16.4963	14.457	15.9868	24.4267	30.0204	33.8463	36.5449	38.4014	39.5518	40.0615	39.9503
37.2337	34.6387	33.7883	35.1127	36.7155	37.769	38.2114	38.0867	37.4571	36.3508	34.726	32.5376	29.7582	26.9895	26.3185	28.1014	30.0629	31.4467	32.2752	32.568	32.2923	31.4039	29.9041	28.2975	28.4498	30.8611	33.5123	35.5426	36.8388	37.4701	37.4874	36.8837	35.6321	33.6456	30.7312	26.47	19.5408	-0.678265	13.5076	16.7131	14.8087	16.2806	24.5278	30.0826	33.8884	36.5733	38.4201	39.5645	40.0718	39.9622
37.3167	34.7886	33.9454	35.1963	36.7466	37.7748	38.2055	38.0774	37.4495	36.3488	34.7351	32.5677	29.8312	27.1344	26.4703	28.1771	30.0895	31.4513	32.2703	32.5609	32.2909	31.4204	29.9628	28.4318	28.6122	30.9599	33.5611	35.5672	36.8532	37.4813	37.4997	36.9005	35.6562	33.6789	30.7718	26.5114	19.5496	-2.62307	13.7158	16.9292	15.1537	16.5773	24.6316	30.1459	33.9311	36.6021	38.4389	39.5775	40.0824	39.9743
37.3992	34.9354	34.0987	35.2793	36.7778	37.7806	38.1994	38.0679	37.4416	36.3466	34.7442	32.5978	29.9038	27.2762	26.6185	28.2523	30.1161	31.4558	32.2653	32.5536	32.2893	31.437	30.0213	28.5635	28.7705	31.0577	33.6101	35.592	36.8678	37.4928	37.5121	36.9176	35.6807	33.7127	30.8133	26.5551	19.5681	-4.19268	13.9342	17.1445	15.4923	16.8762	24.7381	30.2101	33.9744	36.6312	38.458	39.5905	40.093	39.9866
37.4811	35.0792	34.2486	35.3616	36.809	37.7863	38.1932	38.0582	37.4336	36.3443	34.7532	32.628	29.9759	27.415	26.7633	28.3267	30.1426	31.4602	32.26	32.5461	32.2877	31.4535	30.0795	28.6927	28.925	31.1544	33.6591	35.6169	36.8826	37.5043	37.5247	36.9349	35.7055	33.747	30.8557	26.6012	19.5966	-4.35578	14.1618	17.3591	15.8247	17.1763	24.8471	30.2754	34.0181	36.6606	38.4774	39.6038	40.1038	39.999
37.5625	35.22	34.3951	35.4431	36.8402	37.7919	38.1868	38.0482	37.4254	36.3418	34.7622	32.6582	30.0476	27.5508	26.9046	28.4004	30.1691	31.4645	32.2546	32.5384	32.2859	31.4701	30.1375	28.8193	29.0758	31.2502	33.7082	35.642	36.8974	37.516	37.5374	36.9524	35.7305	33.7818	30.899	26.6497	19.6356	-2.89541	14.3976	17.5728	16.151	17.4767	24.9586	30.3415	34.0624	36.6903	38.4969	39.6172	40.1147	40.0116
37.6434	35.3578	34.5382	35.5239	36.8713	37.7975	38.1802	38.0379	37.4169	36.3392	34.7712	32.6885	30.1187	27.6837	27.0427	28.4734	30.1954	31.4686	32.249	32.5304	32.2839	31.4866	30.1951	28.9435	29.223	31.3449	33.7572	35.6673	36.9125	37.5278	37.5503	36.97	35.7559	33.817	30.9432	26.7006	19.6853	-0.811079	14.6406	17.7856	16.4715	17.7769	25.0724	30.4087	34.1071	36.7203	38.5166	39.6307	40.1257	40.0242
37.7236	35.4929	34.6782	35.6039	36.9025	37.803	38.1734	38.0275	37.4082	36.3364	34.7802	32.7187	30.1893	27.8138	27.1776	28.5456	30.2217	31.4727	32.2432	32.5223	32.2819	31.5031	30.2523	29.0653	29.3666	31.4385	33.8062	35.6927	36.9276	37.5398	37.5634	36.9879	35.7816	33.8527	30.9883	26.7539	19.7458	1.22083	14.8898	17.9975	16.7864	18.0763	25.1885	30.4767	34.1523	36.7506	38.5365	39.6444	40.1369	40.037
37.8032	35.6251	34.815	35.683	36.9335	37.8084	38.1664	38.0167	37.3993	36.3335	34.7891	32.7488	30.2594	27.9411	27.3093	28.617	30.2478	31.4766	32.2371	32.5139	32.2797	31.5196	30.3092	29.1846	29.5069	31.531	33.8552	35.7182	36.9429	37.5518	37.5766	37.006	35.8075	33.8888	31.0343	26.8096	19.8172	3.02637	15.1444	18.2085	17.0957	18.3743	25.3067	30.5455	34.1979	36.7811	38.5566	39.6581	40.1481	40.05
37.882	35.7546	34.9487	35.7613	36.9645	37.8137	38.1592	38.0058	37.3901	36.3304	34.7979	32.779	30.3288	28.0657	27.438	28.6876	30.2737	31.4803	32.2309	32.5053	32.2773	31.536	30.3656	29.3017	29.6439	31.6224	33.9041	35.7438	36.9582	37.564	37.5899	37.0243	35.8337	33.9253	31.0812	26.8677	19.8995	4.605	15.4035	18.4184	17.3997	18.6705	25.4269	30.6152	34.2439	36.8119	38.5769	39.6721	40.1595	40.063
37.9602	35.8815	35.0795	35.8388	36.9954	37.8189	38.1518	37.9945	37.3807	36.3272	34.8066	32.809	30.3976	28.1876	27.5637	28.7572	30.2995	31.4839	32.2244	32.4965	32.2748	31.5523	30.4216	29.4163	29.7778	31.7126	33.9528	35.7695	36.9737	37.5763	37.6033	37.0427	35.8601	33.9622	31.1289	26.9282	19.9925	5.99199	15.6662	18.6274	17.6986	18.9646	25.5489	30.6857	34.2903	36.843	38.5973	39.6861	40.171	40.0761
38.0377	36.0058	35.2075	35.9153	37.0261	37.824	38.1442	37.983	37.371	36.3237	34.8152	32.8389	30.4657	28.307	27.6865	28.826	30.325	31.4873	32.2177	32.4874	32.2722	31.5686	30.4771	29.5288	29.9085	31.8017	34.0015	35.7953	36.9893	37.5887	37.6169	37.0613	35.8868	33.9995	31.1775	26.991	20.0961	7.22301	15.9317	18.8354	17.9925	19.2561	25.6727	30.757	34.3371	36.8743	38.6179	39.7002	40.1825	40.0894
38.1144	36.1276	35.3326	35.9909	37.0567	37.829	38.1364	37.9713	37.3612	36.3201	34.8238	32.8688	30.5332	28.4238	27.8065	28.8939	30.3503	31.4906	32.2108	32.4782	32.2693	31.5847	30.5321	29.6389	30.0362	31.8896	34.0499	35.8211	37.0049	37.6011	37.6306	37.0801	35.9137	34.0371	31.2269	27.0562	20.2098	8.3273	16.1995	19.0423	18.2815	19.5449	25.7981	30.829	34.3843	36.9058	38.6386	39.7145	40.1941	40.1027
38.1904	36.2469	35.455	36.0656	37.0871	37.8339	38.1284	37.9593	37.351	36.3163	34.8322	32.8985	30.6	28.5381	27.9238	28.9609	30.3754	31.4936	32.2037	32.4686	32.2664	31.6008	30.5866	29.7469	30.161	31.9764	34.0982	35.847	37.0207	37.6137	37.6444	37.099	35.9408	34.0752	31.2771	27.1238	20.3334	9.32767	16.4688	19.2482	18.5657	19.8307	25.9251	30.9017	34.4318	36.9374	38.6595	39.7288	40.2058	40.1161
38.2656	36.3638	35.5747	36.1393	37.1174	37.8386	38.1201	37.947	37.3407	36.3123	34.8405	32.928	30.666	28.6501	28.0384	29.0269	30.4002	31.4965	32.1963	32.4589	32.2632	31.6167	30.6405	29.8527	30.283	32.062	34.1463	35.873	37.0365	37.6263	37.6582	37.118	35.9682	34.1136	31.3281	27.1936	20.4663	10.2418	16.7391	19.453	18.8454	20.1134	26.0534	30.975	34.4796	36.9693	38.6805	39.7432	40.2176	40.1296
38.34	36.4783	35.6918	36.2121	37.1474	37.8432	38.1117	37.9345	37.33	36.3081	34.8487	32.9574	30.7313	28.7596	28.1504	29.0919	30.4247	31.4991	32.1886	32.4489	32.2598	31.6324	30.6939	29.9564	30.4023	32.1464	34.1941	35.8989	37.0523	37.639	37.6722	37.1372	35.9957	34.1523	31.38	27.2656	20.6081	11.0834	17.0098	19.6566	19.1206	20.3927	26.183	31.049	34.5277	37.0014	38.7016	39.7577	40.2295	40.1432
38.4136	36.5906	35.8065	36.2839	37.1772	37.8476	38.103	37.9217	37.3191	36.3037	34.8567	32.9866	30.7958	28.8668	28.2598	29.156	30.449	31.5016	32.1808	32.4386	32.2563	31.648	30.7467	30.058	30.5188	32.2296	34.2417	35.9249	37.0683	37.6518	37.6863	37.1566	36.0234	34.1913	31.4326	27.3398	20.7583	11.8632	17.2805	19.8592	19.3915	20.6687	26.3137	31.1236	34.5761	37.0336	38.7228	39.7723	40.2414	40.1568
38.4864	36.7005	35.9186	36.3547	37.2067	37.8519	38.0941	37.9087	37.308	36.2991	34.8646	33.0156	30.8596	28.9717	28.3667	29.2191	30.4729	31.5038	32.1726	32.4281	32.2526	31.6634	30.7989	30.1575	30.6327	32.3117	34.289	35.9508	37.0842	37.6647	37.7005	37.176	36.0514	34.2307	31.4859	27.4162	20.9162	12.59	17.5508	20.0606	19.6581	20.9412	26.4455	31.1987	34.6248	37.0659	38.7441	39.787	40.2534	40.1705
38.5583	36.8083	36.0283	36.4245	37.236	37.856	38.0849	37.8953	37.2966	36.2943	34.8724	33.0443	30.9226	29.0744	28.4712	29.2812	30.4964	31.5057	32.1642	32.4174	32.2487	31.6787	30.8505	30.255	30.7441	32.3925	34.3361	35.9767	37.1002	37.6776	37.7148	37.1956	36.0795	34.2704	31.54	27.4947	21.0812	13.2708	17.8202	20.2608	19.9207	21.2101	26.5782	31.2744	34.6738	37.0984	38.7655	39.8017	40.2654	40.1843
38.6294	36.9139	36.1357	36.4934	37.265	37.8599	38.0755	37.8817	37.2849	36.2892	34.8799	33.0728	30.9848	29.1749	28.5733	29.3422	30.5196	31.5074	32.1555	32.4063	32.2446	31.6938	30.9014	30.3505	30.853	32.4722	34.3828	36.0026	37.1162	37.6906	37.7291	37.2152	36.1077	34.3103	31.5948	27.5752	21.2526	13.9111	18.0886	20.4599	20.1792	21.4754	26.7117	31.3506	34.7229	37.131	38.7869	39.8165	40.2775	40.1981
38.6996	37.0174	36.2408	36.5612	37.2937	37.8636	38.0659	37.8678	37.273	36.284	34.8873	33.1011	31.0462	29.2733	28.6731	29.4023	30.5425	31.5089	32.1466	32.3951	32.2403	31.7086	30.9517	30.444	30.9595	32.5506	34.4292	36.0285	37.1323	37.7036	37.7435	37.235	36.1361	34.3506	31.6502	27.6577	21.43	14.5157	18.3556	20.6578	20.4338	21.7371	26.8459	31.4272	34.7723	37.1638	38.8085	39.8313	40.2896	40.2119
38.769	37.1188	36.3436	36.628	37.3221	37.8671	38.0561	37.8536	37.2607	36.2785	34.8945	33.1291	31.1067	29.3696	28.7706	29.4613	30.5649	31.51	32.1374	32.3835	32.2358	31.7233	31.0013	30.5357	31.0636	32.6279	34.4752	36.0542	37.1483	37.7166	37.758	37.2549	36.1647	34.3911	31.7064	27.742	21.6127	15.0886	18.6209	20.8545	20.6847	21.9951	26.9806	31.5043	34.8219	37.1966	38.8301	39.8462	40.3018	40.2258
38.8375	37.2182	36.4442	36.6937	37.3502	37.8705	38.046	37.8392	37.2482	36.2728	34.9016	33.1568	31.1665	29.4638	28.8658	29.5193	30.5869	31.5109	32.1279	32.3717	32.231	31.7377	31.0502	30.6254	31.1654	32.704	34.5209	36.0799	37.1644	37.7297	37.7725	37.2749	36.1934	34.4318	31.7632	27.8282	21.7999	15.6331	18.8844	21.05	20.9318	22.2496	27.1159	31.5817	34.8716	37.2295	38.8518	39.8611	40.314	40.2397
38.9052	37.3156	36.5427	36.7585	37.378	37.8736	38.0356	37.8244	37.2355	36.2668	34.9084	33.1843	31.2253	29.556	28.9589	29.5762	30.6085	31.5115	32.118	32.3596	32.2261	31.7519	31.0984	30.7133	31.2649	32.7789	34.5663	36.1056	37.1804	37.7428	37.7871	37.2949	36.2222	34.4728	31.8207	27.9162	21.9913	16.1519	19.1459	21.2443	21.1753	22.5004	27.2516	31.6596	34.9215	37.2625	38.8735	39.876	40.3262	40.2536
38.9719	37.411	36.6391	36.8222	37.4054	37.8765	38.025	37.8094	37.2224	36.2606	34.915	33.2114	31.2834	29.6462	29.0499	29.6321	30.6297	31.5118	32.108	32.3472	32.2209	31.7658	31.146	30.7993	31.3623	32.8526	34.6112	36.1311	37.1965	37.7559	37.8017	37.315	36.2511	34.514	31.8787	28.0059	22.1861	16.6476	19.4052	21.4374	21.4153	22.7476	27.3875	31.7377	34.9716	37.2956	38.8952	39.8909	40.3384	40.2675
39.0378	37.5045	36.7334	36.8849	37.4324	37.8792	38.0141	37.7941	37.209	36.2541	34.9213	33.2382	31.3405	29.7345	29.1387	29.687	30.6505	31.5118	32.0975	32.3346	32.2155	31.7795	31.1928	30.8835	31.4575	32.9251	34.6557	36.1565	37.2125	37.7691	37.8164	37.3352	36.2802	34.5555	31.9374	28.0971	22.384	17.1221	19.6623	21.6293	21.6519	22.9912	27.5237	31.8162	35.0218	37.3287	38.917	39.9059	40.3506	40.2815
39.1028	37.5962	36.8257	36.9465	37.459	37.8816	38.003	37.7784	37.1954	36.2474	34.9275	33.2646	31.3969	29.8208	29.2255	29.7407	30.6707	31.5115	32.0868	32.3216	32.2098	31.7929	31.2389	30.966	31.5506	32.9964	34.6998	36.1818	37.2285	37.7822	37.8311	37.3554	36.3093	34.5971	31.9966	28.1899	22.5843	17.5774	19.9169	21.8199	21.8851	23.2312	27.66	31.8949	35.0721	37.3618	38.9388	39.9209	40.3629	40.2954
39.1669	37.686	36.9161	37.0072	37.4853	37.8838	37.9916	37.7625	37.1814	36.2404	34.9334	33.2907	31.4523	29.9053	29.3103	29.7935	30.6905	31.5109	32.0758	32.3084	32.2039	31.806	31.2842	31.0467	31.6416	33.0666	34.7435	36.207	37.2445	37.7954	37.8458	37.3757	36.3386	34.6389	32.0564	28.2842	22.7865	18.0149	20.169	22.0093	22.115	23.4678	27.7963	31.9739	35.1225	37.395	38.9606	39.9359	40.3751	40.3093
39.2301	37.774	37.0045	37.0667	37.5111	37.8858	37.9799	37.7463	37.1672	36.2331	34.9391	33.3165	31.5069	29.988	29.3931	29.8451	30.7098	31.5099	32.0644	32.2948	32.1978	31.8188	31.3288	31.1257	31.7306	33.1356	34.7867	36.232	37.2604	37.8086	37.8605	37.3961	36.3679	34.6809	32.1167	28.3798	22.9904	18.4361	20.4186	22.1975	22.3417	23.7009	27.9326	32.0531	35.173	37.4282	38.9824	39.9508	40.3874	40.3233
39.2924	37.8603	37.091	37.1253	37.5365	37.8875	37.968	37.7297	37.1526	36.2256	34.9445	33.3419	31.5606	30.0688	29.474	29.8957	30.7286	31.5085	32.0528	32.281	32.1914	31.8314	31.3727	31.203	31.8176	33.2035	34.8295	36.2569	37.2762	37.8217	37.8753	37.4165	36.3973	34.7231	32.1775	28.4767	23.1953	18.8422	20.6656	22.3843	22.5653	23.9306	28.0687	32.1324	35.2236	37.4614	39.0042	39.9658	40.3996	40.3372
39.3539	37.9448	37.1756	37.1828	37.5615	37.8889	37.9558	37.7129	37.1378	36.2178	34.9496	33.3669	31.6134	30.1479	29.553	29.9452	30.7469	31.5068	32.0407	32.2669	32.1847	31.8436	31.4158	31.2786	31.9028	33.2702	34.8718	36.2816	37.292	37.8348	37.8901	37.4369	36.4267	34.7655	32.2387	28.5748	23.4011	19.2343	20.9099	22.57	22.7859	24.1569	28.2047	32.2119	35.2742	37.4946	39.026	39.9808	40.4118	40.3511
39.4144	38.0275	37.2584	37.2393	37.5861	37.8901	37.9433	37.6957	37.1226	36.2097	34.9545	33.3915	31.6654	30.2252	29.6301	29.9937	30.7646	31.5048	32.0284	32.2524	32.1778	31.8555	31.4581	31.3526	31.986	33.3357	34.9137	36.3062	37.3078	37.848	37.9049	37.4573	36.4563	34.808	32.3005	28.674	23.6073	19.6134	21.1515	22.7544	23.0034	24.3798	28.3405	32.2915	35.3248	37.5279	39.0478	39.9957	40.424	40.3649
39.474	38.1087	37.3395	37.2947	37.6102	37.891	37.9305	37.6782	37.1071	36.2013	34.9591	33.4157	31.7164	30.3008	29.7054	30.0411	30.7819	31.5023	32.0157	32.2376	32.1706	31.8671	31.4997	31.425	32.0673	33.4001	34.955	36.3305	37.3235	37.861	37.9197	37.4778	36.4858	34.8506	32.3626	28.7743	23.8136	19.9803	21.3905	22.9375	23.218	24.5995	28.4759	32.3712	35.3755	37.561	39.0695	40.0106	40.4361	40.3787
39.5327	38.1881	37.4188	37.3491	37.6339	37.8915	37.9174	37.6604	37.0913	36.1927	34.9634	33.4394	31.7666	30.3748	29.7789	30.0874	30.7985	31.4995	32.0026	32.2225	32.1631	31.8783	31.5405	31.4958	32.1469	33.4633	34.9959	36.3547	37.339	37.8741	37.9344	37.4982	36.5154	34.8933	32.4252	28.8756	24.0197	20.3359	21.6267	23.1193	23.4298	24.816	28.6109	32.451	35.4262	37.5942	39.0912	40.0254	40.4482	40.3925
39.5906	38.266	37.4963	37.4024	37.657	37.8918	37.9041	37.6423	37.0752	36.1837	34.9674	33.4628	31.8159	30.447	29.8506	30.1327	30.8146	31.4963	31.9892	32.2071	32.1554	31.8892	31.5806	31.565	32.2246	33.5255	35.0362	36.3787	37.3545	37.8871	37.9492	37.5187	36.5451	34.9362	32.4882	28.9778	24.2254	20.6808	21.8601	23.2999	23.6387	25.0293	28.7455	32.5308	35.4769	37.6273	39.1129	40.0402	40.4603	40.4062
39.6475	38.3422	37.5722	37.4548	37.6797	37.8918	37.8904	37.6239	37.0587	36.1744	34.9711	33.4857	31.8643	30.5177	29.9206	30.1769	30.8302	31.4926	31.9754	32.1914	32.1474	31.8997	31.6198	31.6326	32.3006	33.5864	35.076	36.4024	37.3699	37.9001	37.964	37.5392	36.5748	34.9791	32.5515	29.0808	24.4305	21.0157	22.0909	23.4792	23.8449	25.2395	28.8796	32.6106	35.5275	37.6604	39.1345	40.055	40.4724	40.4198
39.7035	38.4169	37.6464	37.5061	37.702	37.8915	37.8765	37.6051	37.0419	36.1648	34.9745	33.5082	31.9118	30.5867	29.9889	30.22	30.8451	31.4886	31.9612	32.1753	32.139	31.9099	31.6582	31.6988	32.3749	33.6463	35.1154	36.426	37.3852	37.913	37.9787	37.5597	36.6045	35.0222	32.6152	29.1845	24.6347	21.3411	22.3189	23.6572	24.0484	25.4466	29.0131	32.6904	35.5782	37.6934	39.1561	40.0697	40.4843	40.4334
39.7587	38.4901	37.719	37.5563	37.7237	37.8909	37.8622	37.586	37.0248	36.1549	34.9775	33.5303	31.9584	30.6542	30.0556	30.2621	30.8595	31.4841	31.9467	32.1589	32.1304	31.9197	31.6959	31.7634	32.4475	33.7051	35.1541	36.4493	37.4004	37.9259	37.9934	37.5801	36.6342	35.0653	32.6792	29.2889	24.8379	21.6576	22.5443	23.834	24.2493	25.6507	29.1461	32.7702	35.6288	37.7263	39.1775	40.0844	40.4963	40.4469
39.813	38.5617	37.79	37.6056	37.7449	37.8899	37.8476	37.5666	37.0073	36.1447	34.9803	33.5518	32.0041	30.7201	30.1205	30.3031	30.8732	31.4792	31.9317	32.1421	32.1215	31.9292	31.7328	31.8266	32.5184	33.7627	35.1924	36.4723	37.4155	37.9387	38.0081	37.6006	36.6639	35.1085	32.7435	29.3939	25.0399	21.9657	22.7669	24.0095	24.4476	25.8518	29.2784	32.8498	35.6793	37.7591	39.1989	40.099	40.5081	40.4604
39.8663	38.6319	37.8594	37.6538	37.7656	37.8887	37.8327	37.5468	36.9895	36.1341	34.9827	33.573	32.0489	30.7845	30.1839	30.343	30.8864	31.4738	31.9164	32.125	32.1123	31.9382	31.7689	31.8883	32.5877	33.8193	35.2301	36.4951	37.4304	37.9514	38.0227	37.621	36.6936	35.1518	32.808	29.4994	25.2405	22.2659	22.9869	24.1837	24.6434	26.0501	29.4101	32.9294	35.7297	37.7919	39.2203	40.1135	40.5199	40.4737
39.9188	38.7006	37.9272	37.701	37.7857	37.887	37.8175	37.5266	36.9713	36.1232	34.9848	33.5936	32.0929	30.8475	30.2457	30.3819	30.8989	31.468	31.9007	32.1075	32.1028	31.9469	31.8042	31.9486	32.6554	33.8747	35.2672	36.5177	37.4452	37.9641	38.0373	37.6414	36.7233	35.1951	32.8728	29.6053	25.4397	22.5584	23.2042	24.3566	24.8366	26.2455	29.5411	33.0089	35.7801	37.8246	39.2415	40.1279	40.5316	40.487
39.9704	38.7678	37.9935	37.7472	37.8054	37.8851	37.8019	37.5062	36.9528	36.112	34.9865	33.6137	32.1359	30.9089	30.3059	30.4197	30.9108	31.4618	31.8845	32.0897	32.0929	31.9552	31.8386	32.0075	32.7215	33.9291	35.3038	36.54	37.4599	37.9766	38.0518	37.6617	36.7529	35.2384	32.9379	29.7117	25.6373	22.8438	23.4189	24.5282	25.0275	26.438	29.6713	33.0882	35.8304	37.8571	39.2627	40.1422	40.5432	40.5002
40.0211	38.8337	38.0584	37.7924	37.8245	37.8828	37.7861	37.4854	36.9339	36.1004	34.9879	33.6334	32.1781	30.9688	30.3645	30.4565	30.9221	31.455	31.8679	32.0715	32.0827	31.963	31.8723	32.0649	32.7861	33.9824	35.3398	36.562	37.4744	37.9891	38.0663	37.6821	36.7826	35.2818	33.0031	29.8183	25.8333	23.1223	23.631	24.6986	25.216	26.6279	29.8007	33.1674	35.8805	37.8896	39.2837	40.1565	40.5547	40.5133
40.071	38.8981	38.1217	37.8366	37.843	37.8801	37.7699	37.4642	36.9147	36.0885	34.9889	33.6526	32.2193	31.0274	30.4217	30.4922	30.9327	31.4478	31.851	32.0529	32.0722	31.9705	31.9052	32.121	32.8492	34.0346	35.3752	36.5837	37.4888	38.0015	38.0807	37.7023	36.8122	35.3252	33.0685	29.9252	26.0275	23.3942	23.8405	24.8677	25.4021	26.815	29.9293	33.2464	35.9305	37.9219	39.3046	40.1706	40.5662	40.5262
40.12	38.9611	38.1836	37.8798	37.8611	37.877	37.7533	37.4426	36.8951	36.0763	34.9895	33.6713	32.2597	31.0845	30.4773	30.5269	30.9426	31.4401	31.8335	32.034	32.0614	31.9775	31.9373	32.1757	32.9107	34.0857	35.4101	36.6052	37.503	38.0138	38.0951	37.7225	36.8418	35.3686	33.1341	30.0323	26.2199	23.66	24.0475	25.0355	25.5859	26.9995	30.057	33.3252	35.9804	37.9541	39.3255	40.1847	40.5775	40.5391
40.1681	39.0228	38.244	37.922	37.8785	37.8736	37.7365	37.4207	36.8751	36.0636	34.9898	33.6894	32.2992	31.1402	30.5315	30.5605	30.9519	31.4319	31.8157	32.0146	32.0502	31.9841	31.9686	32.2291	32.9708	34.1358	35.4444	36.6263	37.5171	38.026	38.1094	37.7427	36.8713	35.412	33.1999	30.1396	26.4104	23.9197	24.2519	25.202	25.7675	27.1813	30.1839	33.4037	36.0302	37.9861	39.3462	40.1986	40.5888	40.5518
40.2153	39.0832	38.3031	37.9632	37.8954	37.8699	37.7192	37.3985	36.8548	36.0506	34.9897	33.7071	32.3379	31.1946	30.5843	30.5931	30.9606	31.4232	31.7974	31.9949	32.0387	31.9903	31.9991	32.2812	33.0294	34.1849	35.4781	36.6472	37.5309	38.0381	38.1236	37.7628	36.9007	35.4553	33.2657	30.2469	26.599	24.1738	24.4539	25.3673	25.9468	27.3606	30.3099	33.482	36.0798	38.0181	39.3667	40.2124	40.5999	40.5644
40.2617	39.1422	38.3607	38.0034	37.9117	37.8657	37.7017	37.3758	36.8341	36.0373	34.9892	33.7242	32.3756	31.2476	30.6356	30.6246	30.9685	31.4139	31.7786	31.9748	32.0269	31.9961	32.0288	32.3319	33.0866	34.2329	35.5112	36.6677	37.5446	38.0501	38.1377	37.7828	36.9302	35.4987	33.3316	30.3543	26.7856	24.4224	24.6534	25.5313	26.124	27.5374	30.435	33.5601	36.1292	38.0498	39.3871	40.2261	40.6109	40.5769
40.3072	39.2	38.417	38.0427	37.9275	37.8612	37.6838	37.3528	36.813	36.0235	34.9884	33.7408	32.4125	31.2992	30.6855	30.6552	30.9758	31.4042	31.7594	31.9543	32.0147	32.0014	32.0576	32.3814	33.1424	34.2798	35.5437	36.6879	37.5581	38.0619	38.1517	37.8027	36.9595	35.542	33.3977	30.4616	26.9702	24.6658	24.8506	25.694	26.299	27.7118	30.5591	33.6378	36.1785	38.0814	39.4074	40.2397	40.6218	40.5892
40.3518	39.2564	38.4719	38.0809	37.9426	37.8562	37.6655	37.3294	36.7915	36.0094	34.9871	33.7569	32.4485	31.3496	30.734	30.6847	30.9824	31.3939	31.7397	31.9334	32.0021	32.0062	32.0857	32.4295	33.1968	34.3258	35.5756	36.7078	37.5714	38.0737	38.1657	37.8226	36.9888	35.5854	33.4637	30.5688	27.1528	24.9041	25.0453	25.8554	26.4719	27.8836	30.6823	33.7153	36.2275	38.1128	39.4276	40.2531	40.6326	40.6014
40.3956	39.3116	38.5256	38.1182	37.9572	37.8509	37.6468	37.3057	36.7696	35.9949	34.9854	33.7724	32.4836	31.3986	30.7811	30.7131	30.9883	31.383	31.7195	31.9121	31.9892	32.0107	32.113	32.4765	33.2498	34.3707	35.6069	36.7274	37.5846	38.0852	38.1795	37.8424	37.018	35.6286	33.5299	30.676	27.3334	25.1376	25.2376	26.0156	26.6427	28.0532	30.8045	33.7924	36.2764	38.1441	39.4476	40.2664	40.6432	40.6134
40.4386	39.3656	38.5778	38.1545	37.9712	37.8451	37.6278	37.2815	36.7473	35.9801	34.9833	33.7874	32.5179	31.4464	30.8269	30.7406	30.9934	31.3716	31.6989	31.8904	31.9759	32.0146	32.1395	32.5221	33.3015	34.4146	35.6375	36.7466	37.5975	38.0967	38.1933	37.862	37.0471	35.6718	33.596	30.7829	27.5119	25.3664	25.4277	26.1745	26.8116	28.2203	30.9257	33.8692	36.3251	38.1751	39.4674	40.2796	40.6537	40.6253
40.4807	39.4183	38.6288	38.1898	37.9846	37.839	37.6084	37.257	36.7246	35.9648	34.9808	33.8018	32.5513	31.4929	30.8714	30.767	30.9979	31.3597	31.6777	31.8682	31.9622	32.0181	32.1652	32.5666	33.3519	34.4574	35.6676	36.7655	37.6102	38.108	38.2069	37.8816	37.0761	35.7149	33.6621	30.8896	27.6883	25.5908	25.6154	26.3322	26.9784	28.3852	31.046	33.9457	36.3735	38.206	39.487	40.2926	40.664	40.637
40.522	39.4698	38.6786	38.2242	37.9974	37.8324	37.5887	37.2321	36.7016	35.9491	34.9779	33.8157	32.5838	31.5382	30.9146	30.7924	31.0017	31.3472	31.6561	31.8457	31.9482	32.0211	32.1901	32.6098	33.401	34.4993	35.6971	36.784	37.6226	38.1192	38.2205	37.9011	37.1051	35.758	33.7282	30.9961	27.8627	25.8108	25.8009	26.4886	27.1432	28.5478	31.1652	34.0217	36.4217	38.2367	39.5065	40.3054	40.6742	40.6486
40.5624	39.5202	38.727	38.2576	38.0096	37.8254	37.5685	37.2067	36.6781	35.933	34.9745	33.8291	32.6155	31.5823	30.9564	30.8169	31.0047	31.3341	31.6339	31.8226	31.9337	32.0237	32.2142	32.6519	33.4487	34.5402	35.7259	36.8021	37.6349	38.1302	38.2339	37.9205	37.1339	35.801	33.7943	31.1023	28.035	26.0266	25.9842	26.6437	27.3061	28.7082	31.2833	34.0974	36.4697	38.2671	39.5258	40.3181	40.6843	40.66
40.602	39.5693	38.7742	38.2901	38.0211	37.8179	37.548	37.181	36.6542	35.9166	34.9707	33.8419	32.6463	31.6251	30.997	30.8403	31.007	31.3204	31.6112	31.7992	31.9189	32.0258	32.2375	32.6927	33.4952	34.5801	35.7541	36.8199	37.6469	38.1411	38.2472	37.9398	37.1626	35.8438	33.8603	31.2081	28.2052	26.2385	26.1652	26.7975	27.4671	28.8664	31.4005	34.1727	36.5174	38.2974	39.5449	40.3306	40.6942	40.6712
40.6408	39.6173	38.8202	38.3216	38.0321	37.8101	37.5271	37.1549	36.6298	35.8997	34.9665	33.8541	32.6763	31.6667	31.0364	30.8627	31.0086	31.3061	31.588	31.7753	31.9037	32.0274	32.26	32.7324	33.5404	34.619	35.7817	36.8373	37.6587	38.1517	38.2603	37.9589	37.1912	35.8866	33.9262	31.3136	28.3733	26.4464	26.3441	26.9502	27.6262	29.0224	31.5165	34.2476	36.5649	38.3274	39.5639	40.343	40.7039	40.6822
40.6788	39.6641	38.865	38.3522	38.0425	37.8018	37.5058	37.1283	36.6051	35.8823	34.9618	33.8657	32.7054	31.7072	31.0744	30.8841	31.0094	31.2912	31.5643	31.751	31.8881	32.0286	32.2818	32.771	33.5844	34.6569	35.8086	36.8544	37.6703	38.1623	38.2733	37.9779	37.2197	35.9293	33.9921	31.4187	28.5394	26.6505	26.5209	27.1015	27.7834	29.1764	31.6316	34.3221	36.6121	38.3572	39.5826	40.3551	40.7134	40.693
40.7159	39.7098	38.9086	38.3818	38.0522	37.793	37.4841	37.1014	36.5799	35.8646	34.9567	33.8768	32.7337	31.7465	31.1113	30.9046	31.0095	31.2757	31.54	31.7262	31.8721	32.0292	32.3027	32.8084	33.6272	34.6938	35.8349	36.871	37.6816	38.1726	38.2862	37.9969	37.2481	35.9719	34.0578	31.5233	28.7035	26.851	26.6956	27.2516	27.9389	29.3283	31.7455	34.3961	36.659	38.3868	39.6011	40.3671	40.7228	40.7037
40.7523	39.7543	38.951	38.4105	38.0613	37.7838	37.462	37.074	36.5543	35.8464	34.9512	33.8873	32.7611	31.7846	31.147	30.924	31.0089	31.2595	31.5152	31.7009	31.8557	32.0294	32.3229	32.8446	33.6687	34.7298	35.8606	36.8873	37.6926	38.1828	38.299	38.0156	37.2763	36.0143	34.1234	31.6275	28.8655	27.048	26.8681	27.4005	28.0925	29.4781	31.8584	34.4697	36.7057	38.4162	39.6194	40.3789	40.732	40.7141
40.7878	39.7978	38.9922	38.4383	38.0698	37.7741	37.4395	37.0462	36.5283	35.8278	34.9451	33.8972	32.7877	31.8216	31.1814	30.9425	31.0075	31.2428	31.4898	31.6752	31.8389	32.0291	32.3423	32.8798	33.7091	34.7648	35.8857	36.9032	37.7034	38.1928	38.3116	38.0343	37.3045	36.0567	34.1889	31.7312	29.0254	27.2415	27.0387	27.5481	28.2444	29.6259	31.9702	34.5428	36.752	38.4453	39.6375	40.3905	40.741	40.7243
40.8225	39.8401	39.0323	38.4652	38.0776	37.764	37.4165	37.018	36.5018	35.8088	34.9387	33.9066	32.8135	31.8575	31.2147	30.96	31.0053	31.2254	31.4639	31.649	31.8217	32.0282	32.3609	32.9138	33.7483	34.7989	35.9101	36.9186	37.714	38.2026	38.3241	38.0528	37.3324	36.0988	34.2542	31.8343	29.1834	27.4317	27.2072	27.6945	28.3945	29.7718	32.081	34.6154	36.7981	38.4741	39.6554	40.4019	40.7498	40.7343
40.8564	39.8814	39.0713	38.4911	38.0849	37.7534	37.3932	36.9893	36.4749	35.7893	34.9317	33.9154	32.8384	31.8922	31.2468	30.9765	31.0024	31.2073	31.4374	31.6223	31.804	32.0269	32.3788	32.9468	33.7863	34.832	35.9338	36.9337	37.7242	38.2122	38.3364	38.0711	37.3603	36.1409	34.3193	31.9369	29.3394	27.6187	27.3737	27.8397	28.5429	29.9157	32.1906	34.6876	36.8438	38.5027	39.6731	40.4131	40.7584	40.7441
40.8895	39.9216	39.1091	38.5161	38.0914	37.7424	37.3695	36.9603	36.4476	35.7694	34.9243	33.9235	32.8625	31.9259	31.2778	30.9921	30.9987	31.1886	31.4103	31.5951	31.7859	32.0251	32.3958	32.9787	33.8231	34.8642	35.9569	36.9484	37.7342	38.2215	38.3485	38.0894	37.388	36.1828	34.3843	32.0389	29.4934	27.8025	27.5383	27.9836	28.6896	30.0576	32.2992	34.7592	36.8893	38.5311	39.6905	40.4241	40.7668	40.7537
40.9219	39.9608	39.1458	38.5402	38.0974	37.7309	37.3453	36.9307	36.4197	35.749	34.9164	33.9311	32.8858	31.9585	31.3076	31.0067	30.9942	31.1692	31.3826	31.5675	31.7674	32.0228	32.4122	33.0095	33.8588	34.8954	35.9794	36.9626	37.7439	38.2307	38.3605	38.1074	37.4155	36.2245	34.449	32.1403	29.6454	27.9833	27.7009	28.1263	28.8346	30.1977	32.4067	34.8304	36.9344	38.5591	39.7077	40.4349	40.775	40.763
40.9534	39.9989	39.1814	38.5634	38.1027	37.7188	37.3207	36.9008	36.3915	35.7282	34.908	33.9381	32.9082	31.99	31.3363	31.0203	30.989	31.1491	31.3543	31.5393	31.7485	32.02	32.4277	33.0392	33.8934	34.9257	36.0012	36.9764	37.7533	38.2397	38.3723	38.1253	37.4429	36.2661	34.5136	32.2411	29.7955	28.1611	27.8617	28.2678	28.978	30.336	32.5131	34.901	36.9792	38.5869	39.7247	40.4454	40.783	40.7721
40.9842	40.0359	39.2159	38.5857	38.1073	37.7063	37.2956	36.8703	36.3627	35.7069	34.8991	33.9446	32.9299	32.0205	31.3639	31.033	30.983	31.1283	31.3253	31.5106	31.7291	32.0167	32.4425	33.068	33.9269	34.9551	36.0224	36.9898	37.7625	38.2485	38.384	38.1431	37.4701	36.3075	34.5779	32.3413	29.9437	28.3361	28.0205	28.4081	29.1198	30.4724	32.6184	34.9711	37.0237	38.6145	39.7414	40.4558	40.7907	40.781
41.0142	40.0719	39.2493	38.6072	38.1113	37.6934	37.2701	36.8395	36.3335	35.6851	34.8898	33.9504	32.9507	32.0499	31.3904	31.0448	30.9762	31.1069	31.2958	31.4814	31.7093	32.0128	32.4565	33.0957	33.9593	34.9836	36.0429	37.0028	37.7713	38.257	38.3954	38.1606	37.4971	36.3487	34.6419	32.4408	30.09	28.5082	28.1775	28.5471	29.2599	30.607	32.7226	35.0407	37.0678	38.6417	39.7579	40.4659	40.7983	40.7897
41.0434	40.107	39.2817	38.6277	38.1147	37.6799	37.2442	36.8082	36.3038	35.6629	34.8799	33.9556	32.9707	32.0782	31.4159	31.0556	30.9686	31.0847	31.2656	31.4517	31.6891	32.0085	32.4698	33.1223	33.9906	35.0111	36.0628	37.0153	37.7798	38.2654	38.4067	38.1781	37.524	36.3898	34.7057	32.5397	30.2343	28.6776	28.3326	28.685	29.3985	30.7399	32.8257	35.1097	37.1115	38.6687	39.7741	40.4757	40.8056	40.798
41.0718	40.141	39.313	38.6473	38.1174	37.6659	37.2178	36.7764	36.2737	35.6402	34.8696	33.9602	32.9899	32.1056	31.4402	31.0655	30.9602	31.0619	31.2348	31.4215	31.6684	32.0036	32.4823	33.148	34.0208	35.0377	36.082	37.0274	37.788	38.2735	38.4178	38.1953	37.5507	36.4306	34.7693	32.6378	30.3769	28.8443	28.486	28.8216	29.5355	30.871	32.9277	35.1782	37.1549	38.6954	39.7901	40.4854	40.8127	40.8062
41.0995	40.174	39.3433	38.6661	38.1195	37.6514	37.191	36.7441	36.2431	35.617	34.8587	33.9642	33.0084	32.1319	31.4635	31.0744	30.951	31.0383	31.2034	31.3907	31.6472	31.9983	32.4941	33.1726	34.0499	35.0635	36.1005	37.039	37.7959	38.2813	38.4287	38.2124	37.5772	36.4713	34.8325	32.7353	30.5176	29.0085	28.6375	28.9571	29.6709	31.0004	33.0287	35.2461	37.198	38.7217	39.8058	40.4948	40.8195	40.814
41.1264	40.2061	39.3726	38.684	38.1209	37.6364	37.1637	36.7114	36.2119	35.5934	34.8473	33.9676	33.026	32.1573	31.4858	31.0824	30.9411	31.0139	31.1713	31.3594	31.6256	31.9924	32.5052	33.1963	34.078	35.0883	36.1184	37.0502	37.8035	38.289	38.4395	38.2293	37.6036	36.5117	34.8955	32.832	30.6564	29.17	28.7873	29.0913	29.8049	31.1281	33.1285	35.3134	37.2407	38.7478	39.8212	40.5039	40.8261	40.8217
41.1526	40.2371	39.4008	38.701	38.1216	37.6209	37.1359	36.6782	36.1803	35.5692	34.8355	33.9704	33.0428	32.1816	31.507	31.0895	30.9303	30.9889	31.1385	31.3275	31.6035	31.986	32.5155	33.219	34.105	35.1122	36.1356	37.0609	37.8108	38.2964	38.45	38.246	37.6297	36.552	34.9582	32.928	30.7935	29.3291	28.9354	29.2243	29.9373	31.2541	33.2273	35.3802	37.283	38.7736	39.8363	40.5128	40.8325	40.829
41.178	40.2673	39.428	38.7171	38.1217	37.6049	37.1077	36.6445	36.1482	35.5446	34.8231	33.9726	33.0588	32.205	31.5272	31.0957	30.9187	30.963	31.105	31.2951	31.5809	31.9791	32.525	33.2407	34.131	35.1352	36.1522	37.0712	37.8178	38.3035	38.4603	38.2625	37.6557	36.592	35.0205	33.0233	30.9288	29.4858	29.0818	29.3562	30.0682	31.3785	33.325	35.4464	37.3249	38.799	39.8512	40.5214	40.8386	40.8361
41.2027	40.2964	39.4542	38.7324	38.1211	37.5883	37.079	36.6103	36.1156	35.5194	34.8102	33.9742	33.0741	32.2274	31.5464	31.101	30.9063	30.9365	31.0708	31.2621	31.5579	31.9716	32.5339	33.2615	34.156	35.1574	36.1681	37.081	37.8244	38.3104	38.4704	38.2788	37.6815	36.6318	35.0825	33.1178	31.0624	29.6401	29.2264	29.4869	30.1977	31.5013	33.4216	35.512	37.3665	38.8241	39.8658	40.5298	40.8444	40.8429
41.2266	40.3246	39.4794	38.7468	38.1199	37.5712	37.0498	36.5757	36.0825	35.4938	34.7968	33.9752	33.0885	32.2489	31.5646	31.1054	30.8931	30.9091	31.036	31.2285	31.5344	31.9637	32.542	33.2813	34.18	35.1786	36.1833	37.0904	37.8307	38.317	38.4804	38.295	37.7071	36.6714	35.1442	33.2115	31.1942	29.7921	29.3694	29.6164	30.3257	31.6224	33.5171	35.577	37.4076	38.849	39.8801	40.5379	40.85	40.8494
41.2498	40.3519	39.5037	38.7603	38.118	37.5536	37.0202	36.5405	36.0489	35.4676	34.7828	33.9756	33.1022	32.2694	31.5818	31.1089	30.8791	30.881	31.0004	31.1943	31.5105	31.9552	32.5494	33.3001	34.203	35.199	36.1979	37.0992	37.8366	38.3234	38.4901	38.3109	37.7325	36.7108	35.2055	33.3045	31.3243	29.9419	29.5107	29.7447	30.4522	31.742	33.6115	35.6414	37.4484	38.8735	39.8942	40.5457	40.8553	40.8556
41.2723	40.3783	39.527	38.7731	38.1154	37.5355	36.9901	36.5049	36.0147	35.4409	34.7683	33.9753	33.1151	32.2889	31.598	31.1115	30.8643	30.8521	30.9641	31.1596	31.486	31.9462	32.5561	33.3181	34.2249	35.2185	36.2118	37.1076	37.8422	38.3295	38.4995	38.3267	37.7576	36.7499	35.2665	33.3966	31.4527	30.0894	29.6504	29.8718	30.5774	31.86	33.7049	35.7052	37.4888	38.8976	39.9079	40.5532	40.8604	40.8615
41.294	40.4037	39.5493	38.7849	38.1122	37.5168	36.9594	36.4687	35.9801	35.4138	34.7533	33.9745	33.1273	32.3076	31.6133	31.1132	30.8486	30.8223	30.9271	31.1243	31.4611	31.9367	32.5621	33.3351	34.2459	35.2372	36.225	37.1155	37.8474	38.3353	38.5088	38.3422	37.7826	36.7888	35.3271	33.488	31.5794	30.2348	29.7885	29.9978	30.7011	31.9765	33.7972	35.7684	37.5287	38.9215	39.9213	40.5605	40.8651	40.8672
41.315	40.4283	39.5706	38.7959	38.1083	37.4976	36.9283	36.4321	35.9449	35.3861	34.7378	33.973	33.1387	32.3253	31.6276	31.114	30.8321	30.7918	30.8893	31.0883	31.4356	31.9267	32.5673	33.3512	34.2659	35.255	36.2376	37.123	37.8523	38.3409	38.5179	38.3575	37.8074	36.8275	35.3874	33.5786	31.7045	30.378	29.925	30.1226	30.8234	32.0915	33.8885	35.831	37.5683	38.945	39.9345	40.5675	40.8696	40.8725
41.3353	40.4519	39.591	38.8061	38.1038	37.4778	36.8967	36.3949	35.9092	35.3578	34.7217	33.9709	33.1493	32.3421	31.641	31.114	30.8148	30.7605	30.8508	31.0518	31.4097	31.9161	32.5719	33.3664	34.285	35.2719	36.2494	37.1299	37.8569	38.3462	38.5267	38.3727	37.8319	36.8659	35.4472	33.6684	31.8279	30.5191	30.0599	30.2463	30.9444	32.205	33.9786	35.893	37.6074	38.9681	39.9473	40.5742	40.8738	40.8775
41.3548	40.4747	39.6105	38.8155	38.0985	37.4575	36.8645	36.3572	35.8729	35.3291	34.705	33.9682	33.1591	32.358	31.6534	31.113	30.7967	30.7283	30.8115	31.0146	31.3833	31.9051	32.5758	33.3807	34.303	35.2879	36.2606	37.1364	37.861	38.3512	38.5353	38.3876	37.8562	36.904	35.5067	33.7574	31.9497	30.6583	30.1933	30.3688	31.064	32.317	34.0677	35.9543	37.6461	38.9909	39.9598	40.5806	40.8777	40.8823
41.3737	40.4966	39.6291	38.824	38.0926	37.4366	36.8319	36.319	35.8361	35.2998	34.6878	33.9648	33.1682	32.373	31.6649	31.1112	30.7777	30.6953	30.7714	30.9769	31.3564	31.8935	32.5789	33.3942	34.3202	35.3031	36.2712	37.1423	37.8648	38.3559	38.5437	38.4023	37.8803	36.9419	35.5658	33.8455	32.07	30.7954	30.3251	30.4902	31.1823	32.4275	34.1558	36.015	37.6844	39.0134	39.972	40.5867	40.8813	40.8867
41.3918	40.5176	39.6467	38.8317	38.086	37.4151	36.7988	36.2802	35.7988	35.27	34.6701	33.9609	33.1766	32.3872	31.6755	31.1086	30.7579	30.6614	30.7306	30.9384	31.329	31.8814	32.5814	33.4067	34.3364	35.3174	36.281	37.1478	37.8683	38.3604	38.5518	38.4168	37.9042	36.9795	35.6245	33.9328	32.1886	30.9305	30.4554	30.6104	31.2992	32.5366	34.2428	36.0751	37.7222	39.0355	39.9839	40.5925	40.8846	40.8908
41.4093	40.5377	39.6634	38.8385	38.0788	37.3931	36.7651	36.2409	35.7609	35.2396	34.6518	33.9563	33.1842	32.4005	31.6853	31.1051	30.7373	30.6267	30.6889	30.8994	31.301	31.8687	32.5832	33.4184	34.3516	35.3309	36.2902	37.1527	37.8713	38.3645	38.5597	38.431	37.9279	37.0169	35.6827	34.0194	32.3058	31.0638	30.5842	30.7295	31.4148	32.6443	34.3288	36.1345	37.7597	39.0572	39.9955	40.598	40.8876	40.8945
41.426	40.557	39.6792	38.8446	38.0709	37.3706	36.7309	36.2011	35.7224	35.2087	34.633	33.9511	33.191	32.4129	31.6941	31.1008	30.7158	30.5911	30.6464	30.8597	31.2726	31.8556	32.5843	33.4292	34.3659	35.3436	36.2987	37.1572	37.874	38.3684	38.5673	38.4451	37.9513	37.054	35.7406	34.105	32.4213	31.1951	30.7115	30.8474	31.5291	32.7506	34.4137	36.1933	37.7966	39.0786	40.0067	40.6032	40.8904	40.898
41.442	40.5754	39.6941	38.8498	38.0622	37.3474	36.6961	36.1607	35.6834	35.1772	34.6136	33.9453	33.1971	32.4244	31.702	31.0956	30.6935	30.5546	30.6031	30.8193	31.2437	31.8419	32.5848	33.4392	34.3793	35.3554	36.3065	37.1611	37.8763	38.3719	38.5747	38.4589	37.9745	37.0908	35.798	34.1899	32.5354	31.3246	30.8373	30.9642	31.6421	32.8555	34.4976	36.2515	37.8332	39.0997	40.0176	40.6081	40.8927	40.9011
41.4574	40.593	39.7081	38.8542	38.053	37.3237	36.6609	36.1198	35.6438	35.1452	34.5936	33.9389	33.2025	32.4352	31.7091	31.0896	30.6703	30.5173	30.559	30.7782	31.2142	31.8277	32.5846	33.4483	34.3918	35.3664	36.3137	37.1645	37.8782	38.3752	38.5819	38.4725	37.9975	37.1273	35.8549	34.2739	32.6479	31.4523	30.9617	31.0799	31.7539	32.959	34.5805	36.309	37.8693	39.1203	40.0282	40.6126	40.8948	40.9038
41.472	40.6097	39.7213	38.8579	38.043	37.2994	36.6251	36.0783	35.6037	35.1126	34.5731	33.9318	33.2072	32.445	31.7153	31.0827	30.6463	30.479	30.514	30.7365	31.1842	31.8131	32.5837	33.4566	34.4034	35.3765	36.3201	37.1674	37.8797	38.3781	38.5888	38.4858	38.0202	37.1636	35.9115	34.357	32.759	31.5782	31.0847	31.1945	31.8644	33.0612	34.6623	36.3659	37.9049	39.1406	40.0384	40.6169	40.8966	40.9063
41.486	40.6256	39.7336	38.8607	38.0324	37.2745	36.5887	36.0362	35.563	35.0794	34.5519	33.9241	33.2111	32.4541	31.7206	31.075	30.6215	30.4398	30.4681	30.6941	31.1537	31.7978	32.5822	33.4641	34.4141	35.3858	36.3259	37.1698	37.8808	38.3807	38.5954	38.499	38.0427	37.1995	35.9675	34.4394	32.8686	31.7023	31.2062	31.3079	31.9736	33.162	34.7431	36.4221	37.9401	39.1605	40.0483	40.6208	40.898	40.9083
41.4993	40.6407	39.745	38.8627	38.0211	37.249	36.5518	35.9936	35.5217	35.0457	34.5303	33.9158	33.2142	32.4623	31.7251	31.0665	30.5958	30.3997	30.4214	30.651	31.1227	31.7821	32.58	33.4707	34.4239	35.3943	36.331	37.1717	37.8815	38.383	38.6018	38.5118	38.0649	37.2352	36.0232	34.5208	32.9768	31.8247	31.3263	31.4203	32.0815	33.2616	34.8229	36.4777	37.9748	39.1801	40.0579	40.6244	40.8991	40.9101
41.5119	40.655	39.7555	38.8639	38.0091	37.223	36.5144	35.9504	35.4798	35.0114	34.508	33.9069	33.2167	32.4697	31.7288	31.0572	30.5692	30.3587	30.3737	30.6072	31.0911	31.7659	32.5771	33.4766	34.4328	35.4019	36.3354	37.173	37.8818	38.385	38.6079	38.5245	38.0869	37.2706	36.0784	34.6015	33.0835	31.9454	31.445	31.5315	32.1883	33.3598	34.9017	36.5326	38.0091	39.1992	40.0671	40.6276	40.8998	40.9115
41.5238	40.6685	39.7652	38.8643	37.9964	37.1963	36.4763	35.9066	35.4373	34.9765	34.4852	33.8973	33.2185	32.4764	31.7317	31.0471	30.5418	30.3168	30.3252	30.5627	31.059	31.7492	32.5737	33.4816	34.4409	35.4087	36.3391	37.1738	37.8817	38.3867	38.6138	38.5369	38.1087	37.3056	36.1331	34.6813	33.1889	32.0644	31.5623	31.6416	32.2938	33.4567	34.9795	36.5868	38.0429	39.218	40.076	40.6305	40.9003	40.9125
41.5351	40.6811	39.774	38.864	37.9831	37.1691	36.4378	35.8623	35.3942	34.9411	34.4618	33.8871	33.2195	32.4822	31.7337	31.0362	30.5136	30.2738	30.2757	30.5174	31.0264	31.7319	32.5696	33.4859	34.448	35.4147	36.3421	37.1741	37.8812	38.3881	38.6194	38.5491	38.1302	37.3404	36.1873	34.7602	33.2928	32.1818	31.6783	31.7507	32.3981	33.5523	35.0563	36.6404	38.0763	39.2364	40.0845	40.6331	40.9004	40.9132
41.5457	40.693	39.782	38.8628	37.9691	37.1412	36.3986	35.8173	35.3505	34.905	34.4378	33.8763	33.2198	32.4872	31.735	31.0245	30.4844	30.2299	30.2253	30.4715	30.9932	31.7142	32.5648	33.4893	34.4543	35.4199	36.3444	37.1738	37.8803	38.3891	38.6247	38.561	38.1514	37.3749	36.2411	34.8383	33.3953	32.2976	31.7929	31.8586	32.5012	33.6467	35.132	36.6933	38.1091	39.2544	40.0926	40.6353	40.9001	40.9135
41.5556	40.7041	39.7892	38.8609	37.9544	37.1128	36.3589	35.7718	35.3062	34.8684	34.4132	33.8648	33.2194	32.4915	31.7354	31.012	30.4545	30.1851	30.1739	30.4247	30.9595	31.6959	32.5595	33.492	34.4598	35.4242	36.346	37.173	37.8789	38.3898	38.6298	38.5727	38.1724	37.409	36.2944	34.9156	33.4965	32.4117	31.9062	31.9655	32.6032	33.7398	35.2068	36.7456	38.1415	39.272	40.1004	40.6372	40.8995	40.9134
41.5649	40.7144	39.7955	38.8582	37.939	37.0837	36.3186	35.7256	35.2613	34.8312	34.388	33.8528	33.2183	32.495	31.7351	30.9987	30.4236	30.1392	30.1216	30.3773	30.9253	31.6772	32.5535	33.4939	34.4644	35.4278	36.347	37.1716	37.8771	38.3901	38.6346	38.5841	38.1931	37.4429	36.3472	34.992	33.5964	32.5243	32.0181	32.0712	32.7039	33.8317	35.2807	36.7972	38.1734	39.2892	40.1078	40.6387	40.8985	40.9129
41.5735	40.7239	39.8011	38.8548	37.9229	37.0541	36.2777	35.6788	35.2157	34.7933	34.3622	33.8401	33.2165	32.4977	31.7339	30.9847	30.3919	30.0923	30.0683	30.3291	30.8905	31.6579	32.5469	33.495	34.4681	35.4305	36.3472	37.1697	37.8749	38.3901	38.6391	38.5952	38.2136	37.4764	36.3995	35.0675	33.6949	32.6354	32.1288	32.1759	32.8035	33.9224	35.3535	36.8481	38.2049	39.306	40.1149	40.6398	40.8972	40.9121
41.5815	40.7326	39.8058	38.8505	37.9062	37.0238	36.2362	35.6315	35.1696	34.7549	34.3358	33.8267	33.214	32.4996	31.732	30.9699	30.3594	30.0445	30.014	30.2801	30.8552	31.6382	32.5397	33.4954	34.471	35.4324	36.3467	37.1672	37.8723	38.3898	38.6433	38.6062	38.2338	37.5096	36.4514	35.1422	33.792	32.7449	32.2381	32.2795	32.9019	34.0118	35.4254	36.8984	38.2358	39.3224	40.1216	40.6406	40.8955	40.9109
41.5888	40.7406	39.8097	38.8455	37.8887	36.9929	36.1941	35.5835	35.1228	34.7159	34.3089	33.8128	33.2108	32.5008	31.7294	30.9543	30.326	29.9955	29.9587	30.2303	30.8193	31.6179	32.5319	33.495	34.4731	35.4335	36.3456	37.1642	37.8692	38.3892	38.6473	38.6168	38.2538	37.5425	36.5027	35.2161	33.8879	32.853	32.3461	32.382	32.9992	34.1001	35.4963	36.948	38.2663	39.3384	40.1279	40.6411	40.8934	40.9094
41.5955	40.7478	39.8128	38.8397	37.8706	36.9614	36.1514	35.5348	35.0753	34.6762	34.2813	33.7982	33.2069	32.5013	31.726	30.938	30.2917	29.9456	29.9023	30.1797	30.7829	31.5972	32.5235	33.4938	34.4743	35.4338	36.3437	37.1606	37.8657	38.3881	38.651	38.6272	38.2734	37.5751	36.5535	35.2892	33.9825	32.9595	32.4529	32.4835	33.0954	34.1871	35.5662	36.9969	38.2963	39.354	40.1338	40.6411	40.891	40.9074
41.6015	40.7543	39.8151	38.8332	37.8518	36.9292	36.1081	35.4855	35.0272	34.6359	34.2531	33.783	33.2023	32.501	31.7219	30.921	30.2566	29.8946	29.8449	30.1283	30.7459	31.576	32.5145	33.492	34.4747	35.4333	36.3412	37.1564	37.8618	38.3868	38.6543	38.6374	38.2929	37.6073	36.6039	35.3613	34.0758	33.0646	32.5583	32.5839	33.1904	34.273	35.6351	37.0452	38.3258	39.3692	40.1393	40.6408	40.8882	40.905
41.6069	40.76	39.8166	38.8259	37.8324	36.8964	36.0642	35.4356	34.9785	34.595	34.2244	33.7672	33.1971	32.5	31.717	30.9032	30.2206	29.8425	29.7864	30.0762	30.7084	31.5543	32.5049	33.4894	34.4743	35.432	36.3379	37.1517	37.8574	38.3851	38.6574	38.6473	38.312	37.6392	36.6537	35.4327	34.1679	33.1683	32.6626	32.6833	33.2843	34.3578	35.7032	37.0928	38.3548	39.384	40.1445	40.6401	40.885	40.9023
41.6117	40.7649	39.8173	38.8179	37.8122	36.863	36.0196	35.3851	34.9291	34.5535	34.195	33.7507	33.1911	32.4983	31.7114	30.8846	30.1837	29.7894	29.7269	30.0232	30.6703	31.5322	32.4948	33.486	34.473	35.4299	36.3339	37.1464	37.8525	38.383	38.6603	38.6569	38.3309	37.6708	36.703	35.5032	34.2587	33.2705	32.7656	32.7816	33.3771	34.4414	35.7702	37.1397	38.3833	39.3984	40.1493	40.6391	40.8814	40.8991
41.6158	40.7692	39.8172	38.8091	37.7914	36.829	35.9745	35.3339	34.879	34.5113	34.165	33.7336	33.1845	32.4959	31.7051	30.8654	30.146	29.7351	29.6662	29.9693	30.6317	31.5096	32.4841	33.482	34.471	35.4269	36.3292	37.1405	37.8472	38.3806	38.6628	38.6663	38.3495	37.702	36.7519	35.5728	34.3482	33.3713	32.8673	32.8788	33.4687	34.5238	35.8364	37.1859	38.4113	39.4123	40.1537	40.6376	40.8775	40.8955
41.6193	40.7727	39.8164	38.7995	37.7698	36.7943	35.9287	35.282	34.8283	34.4685	34.1344	33.7159	33.1772	32.4927	31.6981	30.8454	30.1074	29.6798	29.6044	29.9147	30.5925	31.4865	32.4728	33.4772	34.4682	35.4232	36.3238	37.1341	37.8415	38.3778	38.665	38.6754	38.3678	37.7329	36.8002	35.6417	34.4365	33.4708	32.9678	32.975	33.5593	34.6051	35.9015	37.2315	38.4388	39.4258	40.1577	40.6358	40.8731	40.8916
41.6222	40.7754	39.8148	38.7893	37.7476	36.759	35.8823	35.2295	34.7769	34.4251	34.1031	33.6975	33.1693	32.4889	31.6904	30.8248	30.0679	29.6233	29.5415	29.8591	30.5528	31.4629	32.4609	33.4718	34.4645	35.4187	36.3177	37.1271	37.8353	38.3746	38.6669	38.6842	38.3859	37.7635	36.848	35.7097	34.5237	33.5689	33.0671	33.0702	33.6488	34.6853	35.9658	37.2764	38.4658	39.4389	40.1613	40.6336	40.8684	40.8872
41.6244	40.7775	39.8124	38.7783	37.7248	36.723	35.8352	35.1762	34.7248	34.381	34.0713	33.6785	33.1606	32.4844	31.682	30.8034	30.0276	29.5657	29.4774	29.8027	30.5125	31.4389	32.4486	33.4656	34.4601	35.4134	36.3109	37.1195	37.8286	38.3711	38.6685	38.6927	38.4036	37.7937	36.8952	35.7768	34.6096	33.6656	33.1652	33.1643	33.7373	34.7644	36.0291	37.3206	38.4923	39.4516	40.1645	40.631	40.8632	40.8824
41.6261	40.7788	39.8093	38.7665	37.7012	36.6864	35.7875	35.1223	34.672	34.3363	34.0388	33.6589	33.1513	32.4791	31.6729	30.7813	29.9864	29.507	29.4121	29.7455	30.4717	31.4144	32.4356	33.4588	34.4548	35.4073	36.3034	37.1113	37.8215	38.3672	38.6699	38.701	38.4211	37.8236	36.942	35.8432	34.6943	33.761	33.2621	33.2574	33.8246	34.8424	36.0915	37.3641	38.5183	39.4638	40.1673	40.628	40.8577	40.8772
41.6271	40.7794	39.8054	38.754	37.677	36.6492	35.7391	35.0678	34.6185	34.2909	34.0057	33.6387	33.1414	32.4732	31.6631	30.7586	29.9444	29.447	29.3456	29.6873	30.4303	31.3895	32.4222	33.4512	34.4488	35.4003	36.2951	37.1025	37.8139	38.3629	38.6709	38.709	38.4384	37.8531	36.9882	35.9087	34.7779	33.8551	33.3578	33.3495	33.9109	34.9193	36.153	37.407	38.5438	39.4756	40.1697	40.6246	40.8517	40.8716
41.6275	40.7793	39.8008	38.7408	37.652	36.6112	35.6901	35.0125	34.5643	34.2448	33.972	33.6178	33.1307	32.4667	31.6527	30.7352	29.9015	29.3859	29.2779	29.6283	30.3883	31.3641	32.4082	33.443	34.442	35.3926	36.2862	37.0931	37.8058	38.3583	38.6716	38.7168	38.4553	37.8823	37.0339	35.9733	34.8603	33.9479	33.4524	33.4405	33.9962	34.9951	36.2136	37.4492	38.5687	39.487	40.1717	40.6207	40.8454	40.8655
41.6273	40.7785	39.7954	38.7269	37.6264	36.5727	35.6404	34.9565	34.5094	34.1981	33.9376	33.5963	33.1195	32.4594	31.6417	30.7111	29.8577	29.3237	29.2089	29.5683	30.3458	31.3383	32.3937	33.4341	34.4344	35.3841	36.2765	37.0831	37.7972	38.3533	38.6721	38.7242	38.4719	37.9112	37.0791	36.0372	34.9415	34.0394	33.5458	33.5305	34.0803	35.0699	36.2733	37.4907	38.5932	39.498	40.1733	40.6165	40.8386	40.859
41.6265	40.777	39.7893	38.7122	37.6001	36.5334	35.59	34.8998	34.4538	34.1507	33.9027	33.5742	33.1075	32.4515	31.63	30.6864	29.8131	29.2602	29.1387	29.5074	30.3028	31.312	32.3786	33.4246	34.426	35.3748	36.266	37.0725	37.7882	38.3479	38.6722	38.7314	38.4883	37.9396	37.1237	36.1002	35.0216	34.1296	33.638	33.6195	34.1635	35.1436	36.3321	37.5315	38.6171	39.5085	40.1745	40.6119	40.8314	40.8521
41.625	40.7748	39.7824	38.6968	37.5732	36.4935	35.539	34.8424	34.3975	34.1026	33.8671	33.5514	33.0949	32.4429	31.6176	30.661	29.7676	29.1954	29.0672	29.4456	30.2591	31.2854	32.3631	33.4143	34.4169	35.3647	36.2549	37.0613	37.7787	38.3421	38.672	38.7384	38.5044	37.9678	37.1678	36.1624	35.1006	34.2186	33.729	33.7075	34.2456	35.2163	36.3899	37.5717	38.6406	39.5185	40.1752	40.6068	40.8238	40.8447
41.623	40.7719	39.7749	38.6807	37.5455	36.453	35.4873	34.7842	34.3404	34.0539	33.8308	33.5281	33.0817	32.4337	31.6047	30.635	29.7213	29.1295	28.9943	29.3828	30.215	31.2583	32.347	33.4035	34.4069	35.3538	36.243	37.0495	37.7687	38.336	38.6715	38.745	38.5202	37.9955	37.2114	36.2238	35.1784	34.3063	33.819	33.7945	34.3267	35.2879	36.4469	37.6112	38.6635	39.5281	40.1756	40.6014	40.8157	40.8369
41.6204	40.7684	39.7666	38.6639	37.5172	36.4118	35.4349	34.7254	34.2826	34.0045	33.7939	33.5041	33.0678	32.4239	31.5911	30.6083	29.6741	29.0622	28.9201	29.3191	30.1703	31.2308	32.3305	33.392	34.3963	35.3421	36.2304	37.0371	37.7582	38.3294	38.6707	38.7514	38.5357	38.0229	37.2544	36.2844	35.2552	34.3928	33.9078	33.8805	34.4068	35.3585	36.503	37.65	38.6859	39.5373	40.1755	40.5955	40.8073	40.8287
41.6172	40.7641	39.7575	38.6464	37.4882	36.3699	35.3818	34.6657	34.2241	33.9544	33.7564	33.4794	33.0533	32.4134	31.5769	30.5811	29.6261	28.9937	28.8445	29.2544	30.125	31.2028	32.3135	33.3798	34.3848	35.3297	36.217	37.0241	37.7472	38.3225	38.6695	38.7574	38.5509	38.05	37.2969	36.3442	35.3308	34.4781	33.9954	33.9655	34.4858	35.428	36.5582	37.6882	38.7077	39.546	40.175	40.5892	40.7984	40.82
41.6134	40.7592	39.7478	38.6282	37.4585	36.3273	35.328	34.6054	34.1648	33.9036	33.7182	33.4542	33.0382	32.4022	31.5621	30.5532	29.5772	28.9239	28.7676	29.1887	30.0792	31.1745	32.296	33.367	34.3726	35.3164	36.2029	37.0104	37.7358	38.3152	38.6681	38.7632	38.5658	38.0767	37.3389	36.4031	35.4054	34.5622	34.082	34.0494	34.5639	35.4966	36.6126	37.7257	38.7291	39.5543	40.174	40.5825	40.789	40.8109
41.609	40.7536	39.7374	38.6092	37.4281	36.284	35.2735	34.5442	34.1047	33.8521	33.6794	33.4283	33.0224	32.3905	31.5467	30.5247	29.5275	28.8528	28.6892	29.1221	30.0328	31.1458	32.278	33.3536	34.3597	35.3023	36.1881	36.9962	37.7238	38.3075	38.6663	38.7688	38.5805	38.103	37.3803	36.4613	35.4788	34.6451	34.1674	34.1324	34.641	35.5641	36.666	37.7625	38.7499	39.5621	40.1727	40.5753	40.7792	40.8013
41.6041	40.7473	39.7262	38.5896	37.3971	36.2401	35.2182	34.4824	34.0439	33.7999	33.6399	33.4017	33.006	32.3781	31.5308	30.4957	29.4769	28.7804	28.6093	29.0544	29.9859	31.1167	32.2595	33.3396	34.346	35.2874	36.1725	36.9813	37.7113	38.2994	38.6642	38.774	38.5948	38.129	37.4212	36.5187	35.5512	34.7268	34.2518	34.2144	34.717	35.6307	36.7186	37.7986	38.7702	39.5695	40.1709	40.5677	40.769	40.7912
41.5985	40.7404	39.7144	38.5693	37.3654	36.1955	35.1623	34.4197	33.9823	33.747	33.5998	33.3746	32.9889	32.3652	31.5142	30.466	29.4255	28.7066	28.528	28.9857	29.9384	31.0872	32.2406	33.3249	34.3315	35.2718	36.1562	36.9657	37.6984	38.2909	38.6619	38.7789	38.6088	38.1546	37.4616	36.5752	35.6226	34.8074	34.335	34.2954	34.7921	35.6962	36.7704	37.8341	38.79	39.5764	40.1686	40.5596	40.7583	40.7807
41.5924	40.7328	39.7018	38.5482	37.333	36.1502	35.1056	34.3562	33.9199	33.6933	33.5591	33.3468	32.9713	32.3516	31.4971	30.4358	29.3733	28.6315	28.4451	28.916	29.8905	31.0574	32.2213	33.3096	34.3163	35.2553	36.1391	36.9496	37.6849	38.282	38.6592	38.7836	38.6226	38.1798	37.5014	36.631	35.6928	34.8867	34.4172	34.3755	34.8662	35.7608	36.8212	37.8689	38.8092	39.5829	40.166	40.5512	40.7472	40.7698
41.5857	40.7246	39.6886	38.5265	37.2999	36.1042	35.0482	34.292	33.8567	33.639	33.5176	33.3184	32.953	32.3374	31.4795	30.4051	29.3202	28.5549	28.3607	28.8452	29.8419	31.0271	32.2015	33.2938	34.3004	35.2381	36.1213	36.9328	37.6709	38.2727	38.6561	38.788	38.636	38.2046	37.5406	36.6859	35.7621	34.965	34.4983	34.4545	34.9393	35.8244	36.8713	37.903	38.8279	39.5889	40.1628	40.5422	40.7356	40.7583
41.5784	40.7157	39.6746	38.5041	37.2661	36.0575	34.9901	34.227	33.7928	33.5839	33.4756	33.2894	32.9341	32.3226	31.4613	30.3738	29.2664	28.477	28.2747	28.7733	29.7929	30.9966	32.1813	33.2773	34.2837	35.22	36.1027	36.9153	37.6564	38.263	38.6528	38.7921	38.6492	38.2291	37.5793	36.7401	35.8303	35.0421	34.5783	34.5326	35.0115	35.887	36.9204	37.9364	38.8461	39.5944	40.1593	40.5329	40.7236	40.7464
41.5706	40.7062	39.66	38.481	37.2317	36.0101	34.9312	34.1611	33.728	33.5282	33.4328	33.2598	32.9145	32.3073	31.4425	30.3419	29.2117	28.3977	28.1872	28.7004	29.7433	30.9656	32.1606	33.2603	34.2662	35.2012	36.0834	36.8972	37.6414	38.2529	38.6491	38.7959	38.662	38.2532	37.6175	36.7935	35.8974	35.1181	34.6572	34.6097	35.0826	35.9487	36.9688	37.9692	38.8637	39.5995	40.1553	40.523	40.7111	40.734
41.5622	40.696	39.6447	38.4573	37.1966	35.9621	34.8716	34.0944	33.6624	33.4716	33.3894	33.2295	32.8944	32.2913	31.4232	30.3096	29.1562	28.3169	28.0979	28.6264	29.6932	30.9344	32.1395	33.2426	34.2481	35.1815	36.0633	36.8785	37.6259	38.2424	38.6451	38.7994	38.6746	38.277	37.6552	36.846	35.9636	35.193	34.7351	34.6858	35.1529	36.0094	37.0163	38.0013	38.8809	39.6041	40.1508	40.5128	40.6982	40.7212
41.5532	40.6852	39.6288	38.4328	37.1608	35.9133	34.8112	34.027	33.596	33.4144	33.3454	33.1986	32.8736	32.2748	31.4035	30.2767	29.0999	28.2346	28.007	28.5513	29.6426	30.9028	32.1181	33.2244	34.2292	35.161	36.0424	36.8591	37.6098	38.2315	38.6408	38.8026	38.6869	38.3003	37.6922	36.8979	36.0288	35.2667	34.8119	34.761	35.2222	36.0692	37.0629	38.0328	38.8974	39.6083	40.1459	40.502	40.6847	40.7078
41.5436	40.6737	39.6121	38.4077	37.1244	35.8638	34.75	33.9586	33.5287	33.3564	33.3007	33.1671	32.8523	32.2577	31.3832	30.2433	29.0428	28.1509	27.9143	28.4751	29.5915	30.8708	32.0962	33.2056	34.2096	35.1398	36.0207	36.839	37.5933	38.2202	38.6362	38.8056	38.6988	38.3233	37.7288	36.9489	36.0929	35.3394	34.8877	34.8352	35.2905	36.128	37.1087	38.0635	38.9135	39.612	40.1406	40.4908	40.6708	40.694
41.5335	40.6616	39.5948	38.3819	37.0873	35.8136	34.6881	33.8895	33.4606	33.2976	33.2553	33.135	32.8303	32.2401	31.3624	30.2095	28.9849	28.0656	27.8199	28.3978	29.5399	30.8386	32.0739	33.1862	34.1892	35.1177	35.9983	36.8183	37.5762	38.2085	38.6312	38.8082	38.7105	38.3459	37.7648	36.9991	36.156	35.411	34.9624	34.9085	35.3579	36.1859	37.1537	38.0937	38.929	39.6152	40.1348	40.4792	40.6564	40.6797
41.5229	40.6489	39.5769	38.3555	37.0495	35.7628	34.6254	33.8194	33.3917	33.2381	33.2092	33.1022	32.8077	32.2218	31.3411	30.1751	28.9263	27.9789	27.7237	28.3193	29.4877	30.8061	32.0512	33.1663	34.1682	35.0949	35.9751	36.7969	37.5585	38.1963	38.6259	38.8106	38.7218	38.3682	37.8002	37.0486	36.2182	35.4815	35.0362	34.9808	35.4243	36.2429	37.1979	38.1231	38.944	39.6179	40.1285	40.467	40.6416	40.6649
41.5117	40.6356	39.5582	38.3283	37.011	35.7112	34.5619	33.7485	33.3219	33.1779	33.1625	33.0688	32.7846	32.2031	31.3193	30.1404	28.8669	27.8905	27.6257	28.2397	29.4351	30.7733	32.0282	33.1458	34.1464	35.0712	35.9511	36.7749	37.5404	38.1838	38.6203	38.8127	38.7329	38.39	37.8351	37.0973	36.2794	35.551	35.1088	35.0522	35.4898	36.2989	37.2412	38.1519	38.9584	39.6201	40.1218	40.4544	40.6262	40.6496
41.4999	40.6216	39.539	38.3005	36.9719	35.6588	34.4976	33.6767	33.2512	33.1168	33.1151	33.0348	32.7608	32.1838	31.297	30.1051	28.8067	27.8007	27.5257	28.1589	29.382	30.7401	32.0048	33.1248	34.1238	35.0467	35.9263	36.7521	37.5217	38.1708	38.6143	38.8145	38.7436	38.4115	37.8694	37.1452	36.3396	35.6194	35.1805	35.1226	35.5544	36.3541	37.2838	38.18	38.9723	39.6219	40.1146	40.4414	40.6104	40.6338
41.4876	40.6071	39.519	38.2721	36.9321	35.6058	34.4325	33.6041	33.1796	33.055	33.0671	33.0002	32.7365	32.1639	31.2743	30.0695	28.7458	27.7092	27.4239	28.0769	29.3285	30.7068	31.9811	33.1032	34.1006	35.0214	35.9008	36.7287	37.5025	38.1575	38.6081	38.816	38.7541	38.4326	37.9032	37.1924	36.3988	35.6867	35.2512	35.1921	35.6181	36.4083	37.3255	38.2075	38.9856	39.6232	40.1069	40.4278	40.594	40.6175
41.4747	40.5919	39.4984	38.243	36.8916	35.5521	34.3666	33.5305	33.1072	32.9925	33.0183	32.965	32.7115	32.1435	31.2512	30.0334	28.6841	27.6161	27.32	27.9937	29.2744	30.6731	31.9569	33.0811	34.0767	34.9953	35.8744	36.7046	37.4827	38.1437	38.6015	38.8172	38.7642	38.4533	37.9365	37.2388	36.4571	35.753	35.3208	35.2606	35.6808	36.4616	37.3664	38.2343	38.9985	39.6241	40.0988	40.4138	40.5772	40.6007
41.4613	40.5761	39.4772	38.2132	36.8505	35.4976	34.2999	33.4561	33.0339	32.9291	32.9689	32.9291	32.686	32.1226	31.2276	29.9969	28.6217	27.5213	27.2141	27.9093	29.2199	30.6392	31.9325	33.0584	34.052	34.9684	35.8473	36.6799	37.4624	38.1295	38.5946	38.8181	38.774	38.4736	37.9692	37.2844	36.5145	35.8183	35.3894	35.3282	35.7427	36.5141	37.4066	38.2604	39.0107	39.6244	40.0902	40.3993	40.5599	40.5834
41.4474	40.5597	39.4554	38.1828	36.8087	35.4424	34.2324	33.3807	32.9597	32.865	32.9188	32.8926	32.6598	32.1012	31.2035	29.96	28.5587	27.4249	27.1062	27.8237	29.165	30.6051	31.9077	33.0353	34.0266	34.9406	35.8193	36.6544	37.4416	38.1149	38.5873	38.8187	38.7836	38.4936	38.0013	37.3293	36.5708	35.8826	35.457	35.3949	35.8036	36.5656	37.4459	38.2859	39.0225	39.6242	40.0811	40.3843	40.5421	40.5656
41.4329	40.5427	39.4329	38.1518	36.7663	35.3865	34.1641	33.3044	32.8845	32.8001	32.868	32.8555	32.6331	32.0792	31.179	29.9228	28.4949	27.3269	26.9961	27.7369	29.1096	30.5708	31.8826	33.0116	34.0005	34.9121	35.7905	36.6282	37.4202	38.0999	38.5797	38.8191	38.7928	38.5131	38.0329	37.3735	36.6263	35.9458	35.5237	35.4606	35.8636	36.6163	37.4844	38.3107	39.0336	39.6236	40.0716	40.3688	40.5238	40.5472
41.4179	40.5251	39.4098	38.1201	36.7232	35.3299	34.0949	33.2271	32.8084	32.7343	32.8165	32.8178	32.6059	32.0568	31.1541	29.8851	28.4304	27.2271	26.8838	27.6488	29.0538	30.5362	31.8572	32.9874	33.9737	34.8827	35.7609	36.6014	37.3983	38.0844	38.5718	38.8191	38.8017	38.5323	38.064	37.4168	36.6808	36.008	35.5893	35.5254	35.9228	36.6661	37.5221	38.3349	39.0443	39.6225	40.0615	40.3528	40.5049	40.5284
41.4024	40.5069	39.386	38.0878	36.6794	35.2725	34.0248	33.1489	32.7314	32.6678	32.7644	32.7794	32.578	32.0338	31.1288	29.8472	28.3653	27.1255	26.7693	27.5595	28.9976	30.5014	31.8315	32.9627	33.9462	34.8525	35.7305	36.5738	37.3758	38.0686	38.5636	38.8188	38.8103	38.5511	38.0945	37.4595	36.7344	36.0692	35.654	35.5893	35.981	36.715	37.5591	38.3584	39.0544	39.6209	40.051	40.3363	40.4856	40.509
41.3863	40.4882	39.3616	38.0548	36.635	35.2144	33.9539	33.0698	32.6535	32.6005	32.7116	32.7405	32.5496	32.0103	31.1031	29.8089	28.2995	27.0222	26.6524	27.4689	28.941	30.4665	31.8054	32.9374	33.918	34.8214	35.6993	36.5455	37.3527	38.0523	38.555	38.8183	38.8186	38.5695	38.1244	37.5013	36.7871	36.1294	35.7177	35.6523	36.0383	36.763	37.5953	38.3813	39.0639	39.6188	40.04	40.3194	40.4657	40.4891
41.3697	40.4688	39.3366	38.0212	36.5899	35.1556	33.8822	32.9896	32.5745	32.5324	32.658	32.7009	32.5206	31.9863	31.077	29.7703	28.2331	26.9172	26.5332	27.377	28.884	30.4314	31.7791	32.9117	33.8891	34.7896	35.6672	36.5166	37.3291	38.0356	38.5461	38.8175	38.8266	38.5875	38.1539	37.5425	36.8388	36.1887	35.7804	35.7143	36.0948	36.8102	37.6306	38.4035	39.0729	39.6162	40.0285	40.3019	40.4453	40.4687
41.3525	40.4489	39.311	37.987	36.5442	35.096	33.8096	32.9085	32.4947	32.4634	32.6038	32.6607	32.491	31.9618	31.0505	29.7314	28.166	26.8103	26.4116	27.2838	28.8267	30.3961	31.7526	32.8855	33.8595	34.7569	35.6343	36.4868	37.305	38.0185	38.5369	38.8164	38.8343	38.6052	38.1827	37.5829	36.8897	36.2469	35.8421	35.7755	36.1503	36.8565	37.6653	38.4251	39.0814	39.6131	40.0166	40.2839	40.4244	40.4477
41.3349	40.4284	39.2848	37.9522	36.4978	35.0357	33.7361	32.8263	32.4138	32.3936	32.5489	32.6199	32.4608	31.9369	31.0237	29.6922	28.0984	26.7015	26.2874	27.1893	28.769	30.3606	31.7257	32.8588	33.8292	34.7233	35.6006	36.4564	37.2803	38.0009	38.5274	38.8149	38.8416	38.6224	38.211	37.6225	36.9396	36.3042	35.9029	35.8357	36.205	36.902	37.6991	38.446	39.0893	39.6096	40.0041	40.2654	40.403	40.4263
41.3167	40.4073	39.258	37.9167	36.4507	34.9747	33.6617	32.7432	32.3319	32.323	32.4933	32.5785	32.4301	31.9115	30.9965	29.6528	28.0302	26.591	26.1607	27.0935	28.7109	30.3251	31.6986	32.8316	33.7981	34.6889	35.566	36.4253	37.255	37.983	38.5175	38.8132	38.8487	38.6392	38.2388	37.6614	36.9887	36.3605	35.9627	35.895	36.2588	36.9466	37.7322	38.4662	39.0966	39.6055	39.9912	40.2464	40.381	40.4042
41.298	40.3856	39.2306	37.8806	36.403	34.9129	33.5865	32.659	32.2491	32.2515	32.437	32.5365	32.3989	31.8855	30.9689	29.6131	27.9615	26.4785	26.0313	26.9964	28.6526	30.2894	31.6712	32.804	33.7664	34.6537	35.5305	36.3934	37.2292	37.9646	38.5073	38.8112	38.8555	38.6557	38.266	37.6996	37.0368	36.4159	36.0216	35.9534	36.3118	36.9904	37.7645	38.4858	39.1035	39.6009	39.9777	40.2269	40.3585	40.3817
41.2788	40.3634	39.2026	37.8439	36.3547	34.8504	33.5103	32.5738	32.1652	32.1792	32.38	32.4939	32.3671	31.8592	30.941	29.5732	27.8922	26.3641	25.8992	26.8979	28.5939	30.2536	31.6437	32.7759	33.734	34.6176	35.4942	36.3607	37.2028	37.9458	38.4968	38.809	38.8619	38.6718	38.2927	37.7371	37.0841	36.4702	36.0795	36.0109	36.3639	37.0334	37.796	38.5048	39.1097	39.5959	39.9637	40.2068	40.3354	40.3585
41.2591	40.3406	39.174	37.8066	36.3057	34.7871	33.4332	32.4876	32.0803	32.1061	32.3223	32.4506	32.3347	31.8323	30.9128	29.5331	27.8225	26.2478	25.7643	26.7981	28.5349	30.2177	31.6158	32.7473	33.7009	34.5807	35.4571	36.3274	37.1758	37.9266	38.486	38.8064	38.8681	38.6874	38.3188	37.7738	37.1305	36.5237	36.1365	36.0675	36.4151	37.0755	37.8268	38.5231	39.1154	39.5903	39.9493	40.1863	40.3118	40.3349
41.2389	40.3172	39.1448	37.7687	36.2561	34.7231	33.3552	32.4002	31.9944	32.0321	32.2639	32.4067	32.3018	31.805	30.8842	29.4927	27.7522	26.1295	25.6264	26.697	28.4757	30.1817	31.5878	32.7183	33.667	34.5429	35.419	36.2933	37.1482	37.9069	38.4748	38.8035	38.8739	38.7027	38.3443	37.8098	37.176	36.5762	36.1925	36.1232	36.4654	37.1168	37.8569	38.5408	39.1206	39.5842	39.9343	40.1652	40.2877	40.3107
41.2182	40.2933	39.115	37.7302	36.2058	34.6583	33.2763	32.3118	31.9074	31.9572	32.2048	32.3623	32.2683	31.7773	30.8553	29.4522	27.6816	26.0092	25.4856	26.5944	28.4163	30.1457	31.5595	32.6888	33.6325	34.5042	35.3801	36.2584	37.1201	37.8869	38.4633	38.8004	38.8794	38.7176	38.3694	37.8451	37.2206	36.6277	36.2476	36.1781	36.5149	37.1572	37.8862	38.5578	39.1252	39.5776	39.9189	40.1435	40.263	40.2859
41.1969	40.2688	39.0846	37.6911	36.1549	34.5928	33.1965	32.2223	31.8193	31.8815	32.145	32.3172	32.2343	31.7491	30.8262	29.4116	27.6105	25.8869	25.3417	26.4906	28.3566	30.1096	31.5311	32.6588	33.5973	34.4647	35.3403	36.2228	37.0914	37.8664	38.4515	38.7969	38.8846	38.7321	38.3938	37.8796	37.2644	36.6783	36.3018	36.232	36.5636	37.1969	37.9147	38.5742	39.1293	39.5705	39.9029	40.1214	40.2378	40.2606
41.1752	40.2438	39.0536	37.6514	36.1034	34.5266	33.1157	32.1317	31.7302	31.8049	32.0845	32.2715	32.1997	31.7204	30.7967	29.3708	27.539	25.7626	25.1945	26.3853	28.2967	30.0735	31.5025	32.6285	33.5614	34.4243	35.2996	36.1864	37.0622	37.8455	38.4393	38.7932	38.8895	38.7462	38.4178	37.9135	37.3073	36.728	36.355	36.285	36.6113	37.2357	37.9425	38.59	39.1328	39.563	39.8864	40.0987	40.212	40.2347
41.1529	40.2182	39.0221	37.6111	36.0512	34.4595	33.034	32.0399	31.6399	31.7274	32.0233	32.2252	32.1646	31.6913	30.7669	29.3299	27.4671	25.6362	25.0441	26.2787	28.2367	30.0374	31.4736	32.5977	33.5248	34.383	35.258	36.1492	37.0323	37.8242	38.4269	38.7892	38.8941	38.7599	38.4412	37.9466	37.3494	36.7768	36.4073	36.3372	36.6583	37.2737	37.9695	38.6051	39.1357	39.5549	39.8694	40.0755	40.1856	40.2082
41.1302	40.1921	38.99	37.5702	35.9985	34.3918	32.9513	31.947	31.5486	31.6491	31.9614	32.1784	32.1289	31.6618	30.7369	29.2889	27.395	25.5077	24.8902	26.1707	28.1765	30.0013	31.4446	32.5664	33.4875	34.3409	35.2155	36.1113	37.0019	37.8024	38.4141	38.7849	38.8984	38.7732	38.464	37.979	37.3906	36.8246	36.4586	36.3884	36.7044	37.3109	37.9959	38.6195	39.1381	39.5462	39.8519	40.0517	40.1587	40.1812
41.107	40.1654	38.9574	37.5287	35.945	34.3233	32.8677	31.853	31.4562	31.5698	31.8988	32.1309	32.0928	31.6319	30.7066	29.2478	27.3226	25.3771	24.7328	26.0613	28.1162	29.9652	31.4155	32.5348	33.4495	34.2978	35.172	36.0726	36.9709	37.7803	38.401	38.7803	38.9023	38.7861	38.4863	38.0107	37.4309	36.8715	36.5091	36.4388	36.7496	37.3473	38.0215	38.6334	39.14	39.5371	39.8339	40.0274	40.1312	40.1536
41.0832	40.1382	38.9241	37.4867	35.891	34.254	32.783	31.7578	31.3626	31.4897	31.8354	32.0828	32.056	31.6015	30.676	29.2067	27.2499	25.2444	24.5717	25.9506	28.0558	29.9291	31.3862	32.5027	33.4108	34.2539	35.1277	36.0331	36.9394	37.7577	38.3876	38.7754	38.906	38.7987	38.508	38.0416	37.4705	36.9176	36.5586	36.4883	36.7941	37.3829	38.0463	38.6466	39.1413	39.5275	39.8153	40.0025	40.1032	40.1254
41.059	40.1105	38.8904	37.4441	35.8363	34.184	32.6974	31.6613	31.2678	31.4086	31.7714	32.0341	32.0188	31.5707	30.6452	29.1655	27.177	25.1096	24.4069	25.8385	27.9953	29.8931	31.3568	32.4702	33.3714	34.209	35.0824	35.9928	36.9072	37.7347	38.3738	38.7703	38.9093	38.8108	38.5292	38.0719	37.5091	36.9627	36.6073	36.5369	36.8377	37.4177	38.0704	38.6591	39.1421	39.5173	39.7962	39.9771	40.0745	40.0966
41.0343	40.0822	38.856	37.4009	35.7811	34.1132	32.6108	31.5637	31.1719	31.3267	31.7067	31.9848	31.981	31.5395	30.6142	29.1243	27.1039	24.9726	24.238	25.7251	27.9348	29.8572	31.3272	32.4374	33.3314	34.1633	35.0362	35.9517	36.8744	37.7113	38.3598	38.7648	38.9124	38.8225	38.5499	38.1015	37.547	37.0069	36.655	36.5847	36.8804	37.4518	38.0938	38.671	39.1423	39.5067	39.7766	39.9511	40.0453	40.0673
41.0091	40.0534	38.8211	37.3571	35.7252	34.0417	32.5232	31.4649	31.0748	31.2438	31.6412	31.9349	31.9427	31.5079	30.5829	29.0831	27.0308	24.8334	24.0651	25.6103	27.8743	29.8214	31.2975	32.4041	33.2906	34.1166	34.989	35.9099	36.8411	37.6875	38.3454	38.7591	38.9151	38.8339	38.57	38.1304	37.584	37.0502	36.7018	36.6316	36.9223	37.485	38.1165	38.6823	39.1419	39.4955	39.7565	39.9246	40.0155	40.0374
40.9835	40.0241	38.7857	37.3128	35.6687	33.9694	32.4346	31.3648	30.9766	31.16	31.575	31.8844	31.9039	31.4759	30.5514	29.0419	26.9575	24.6921	23.8879	25.4941	27.8139	29.7856	31.2678	32.3704	33.2491	34.069	34.9408	35.8672	36.8072	37.6633	38.3307	38.7531	38.9175	38.8448	38.5896	38.1585	37.6201	37.0926	36.7477	36.6776	36.9634	37.5174	38.1385	38.693	39.141	39.4838	39.7358	39.8975	39.9851	40.0068
40.9573	39.9942	38.7497	37.2679	35.6115	33.8963	32.345	31.2634	30.8771	31.0752	31.5081	31.8333	31.8646	31.4435	30.5197	29.0008	26.8843	24.5486	23.7062	25.3767	27.7535	29.75	31.2379	32.3363	33.207	34.0205	34.8917	35.8237	36.7727	37.6387	38.3157	38.7468	38.9196	38.8554	38.6086	38.186	37.6555	37.1341	36.7927	36.7228	37.0037	37.5491	38.1597	38.703	39.1395	39.4715	39.7146	39.8698	39.9541	39.9757
40.9307	39.9639	38.7132	37.2225	35.5538	33.8225	32.2543	31.1608	30.7763	30.9896	31.4405	31.7816	31.8247	31.4107	30.4878	28.9597	26.811	24.4028	23.5199	25.2579	27.6932	29.7146	31.2079	32.3019	33.1641	33.9711	34.8417	35.7793	36.7376	37.6136	38.3004	38.7403	38.9214	38.8655	38.6271	38.2128	37.69	37.1748	36.8368	36.767	37.0432	37.58	38.1803	38.7125	39.1375	39.4588	39.6929	39.8415	39.9225	39.944
40.9036	39.933	38.6762	37.1765	35.4955	33.748	32.1626	31.0568	30.6744	30.9029	31.3722	31.7294	31.7844	31.3776	30.4557	28.9187	26.7379	24.2549	23.3288	25.1379	27.6331	29.6792	31.1779	32.2671	33.1206	33.9207	34.7906	35.7342	36.7019	37.5882	38.2848	38.7334	38.9229	38.8753	38.645	38.2388	37.7237	37.2146	36.8801	36.8105	37.0818	37.6101	38.2001	38.7212	39.1349	39.4455	39.6706	39.8127	39.8903	39.9117
40.876	39.9016	38.6386	37.13	35.4366	33.6727	32.0699	30.9515	30.5711	30.8154	31.3032	31.6765	31.7435	31.344	30.4234	28.8778	26.6648	24.1048	23.1327	25.0167	27.5731	29.6441	31.1477	32.2319	33.0764	33.8694	34.7385	35.6882	36.6656	37.5623	38.2689	38.7263	38.9241	38.8846	38.6624	38.2642	37.7566	37.2535	36.9224	36.853	37.1197	37.6395	38.2192	38.7294	39.1318	39.4317	39.6478	39.7833	39.8575	39.8788
40.8479	39.8697	38.6005	37.083	35.3771	33.5966	31.976	30.8449	30.4666	30.7269	31.2334	31.623	31.7021	31.3101	30.391	28.8371	26.5919	23.9525	22.9313	24.8942	27.5134	29.6092	31.1176	32.1964	33.0314	33.8171	34.6854	35.6414	36.6287	37.536	38.2527	38.7189	38.925	38.8936	38.6793	38.2889	37.7887	37.2915	36.9638	36.8947	37.1567	37.6681	38.2376	38.7369	39.1281	39.4174	39.6244	39.7534	39.8241	39.8452
40.8194	39.8373	38.5619	37.0354	35.3171	33.5198	31.8812	30.737	30.3608	30.6374	31.1629	31.569	31.6602	31.2757	30.3583	28.7964	26.5193	23.7981	22.7244	24.7705	27.4539	29.5745	31.0874	32.1605	32.9858	33.7638	34.6313	35.5937	36.5912	37.5093	38.2362	38.7112	38.9255	38.9021	38.6956	38.3129	37.82	37.3286	37.0044	36.9356	37.1929	37.6959	38.2553	38.7439	39.1239	39.4026	39.6005	39.7228	39.7901	39.8111
40.7904	39.8044	38.5227	36.9873	35.2564	33.4422	31.7852	30.6276	30.2536	30.5469	31.0918	31.5144	31.6179	31.2411	30.3256	28.756	26.447	23.6415	22.5117	24.6458	27.3947	29.54	31.0571	32.1242	32.9395	33.7096	34.5762	35.5452	36.5532	37.4823	38.2193	38.7033	38.9258	38.9103	38.7114	38.3362	37.8505	37.3649	37.0441	36.9756	37.2283	37.723	38.2723	38.7501	39.1191	39.3872	39.5761	39.6917	39.7555	39.7763
40.761	39.771	38.4831	36.9386	35.1952	33.3639	31.6882	30.5168	30.1452	30.4555	31.0199	31.4592	31.575	31.206	30.2926	28.7157	26.375	23.4828	22.293	24.5199	27.3359	29.5058	31.0268	32.0876	32.8925	33.6544	34.52	35.4958	36.5145	37.4548	38.2022	38.695	38.9257	38.9181	38.7266	38.3589	37.8802	37.4003	37.0829	37.0147	37.2629	37.7493	38.2886	38.7558	39.1138	39.3713	39.5511	39.6599	39.7202	39.7409
40.731	39.7371	38.4429	36.8895	35.1334	33.2848	31.59	30.4046	30.0353	30.3631	30.9472	31.4034	31.5316	31.1706	30.2596	28.6757	26.3034	23.322	22.068	24.3931	27.2774	29.4718	30.9965	32.0507	32.8448	33.5982	34.4628	35.4456	36.4752	37.4269	38.1848	38.6865	38.9254	38.9254	38.7413	38.3808	37.909	37.4349	37.1208	37.053	37.2967	37.7748	38.3043	38.7609	39.1079	39.3549	39.5255	39.6276	39.6843	39.7049
40.7007	39.7027	38.4023	36.8398	35.071	33.205	31.4908	30.2909	29.9241	30.2697	30.8739	31.347	31.4877	31.1349	30.2264	28.6359	26.2324	23.1593	21.8363	24.2652	27.2195	29.4382	30.9662	32.0135	32.7964	33.541	34.4045	35.3945	36.4354	37.3987	38.1671	38.6778	38.9247	38.9324	38.7555	38.4021	37.9371	37.4686	37.1579	37.0905	37.3297	37.7996	38.3192	38.7653	39.1014	39.3379	39.4994	39.5947	39.6478	39.6683
40.6698	39.6678	38.3611	36.7896	35.0081	33.1245	31.3904	30.1758	29.8115	30.1753	30.7999	31.2901	31.4434	31.0988	30.1931	28.5963	26.1618	22.9945	21.5975	24.1365	27.1619	29.4048	30.9359	31.9759	32.7473	33.4828	34.3451	35.3425	36.3949	37.37	38.1491	38.6687	38.9237	38.939	38.7691	38.4227	37.9644	37.5015	37.1941	37.1271	37.3619	37.8237	38.3334	38.7691	39.0944	39.3204	39.4727	39.5611	39.6107	39.631
40.6385	39.6324	38.3194	36.7389	34.9446	33.0432	31.2889	30.0591	29.6974	30.0799	30.7251	31.2326	31.3985	31.0623	30.1597	28.557	26.0919	22.828	21.3514	24.007	27.105	29.3718	30.9057	31.938	32.6975	33.4236	34.2847	35.2896	36.3539	37.341	38.1308	38.6594	38.9224	38.9451	38.7822	38.4426	37.9909	37.5335	37.2294	37.1628	37.3933	37.847	38.347	38.7723	39.0868	39.3024	39.4455	39.527	39.5729	39.5931
40.6068	39.5966	38.2773	36.6877	34.8805	32.9611	31.1863	29.9409	29.5819	29.9835	30.6496	31.1745	31.3532	31.0255	30.1262	28.518	26.0227	22.6596	21.0974	23.8769	27.0486	29.3391	30.8754	31.8997	32.6471	33.3634	34.2231	35.2359	36.3122	37.3115	38.1122	38.6499	38.9208	38.9509	38.7948	38.4618	38.0166	37.5646	37.2639	37.1978	37.424	37.8696	38.3599	38.7749	39.0787	39.2838	39.4177	39.4922	39.5344	39.5545
40.5746	39.5603	38.2346	36.636	34.816	32.8783	31.0825	29.8212	29.465	29.886	30.5734	31.1158	31.3074	30.9884	30.0926	28.4793	25.9543	22.4896	20.8352	23.7461	26.9929	29.3069	30.8452	31.8612	32.5959	33.3021	34.1604	35.1812	36.27	37.2817	38.0933	38.64	38.9189	38.9563	38.8068	38.4804	38.0416	37.595	37.2974	37.2318	37.4538	37.8914	38.3721	38.7769	39.0701	39.2647	39.3893	39.4568	39.4953	39.5153
40.542	39.5235	38.1915	36.5839	34.7508	32.7948	30.9776	29.6998	29.3465	29.7876	30.4965	31.0566	31.2611	30.951	30.0589	28.441	25.8867	22.318	20.5642	23.6148	26.9378	29.2749	30.815	31.8224	32.544	33.2398	34.0966	35.1256	36.2272	37.2515	38.0742	38.6299	38.9167	38.9613	38.8182	38.4983	38.0657	37.6244	37.3302	37.2651	37.4828	37.9125	38.3836	38.7783	39.0608	39.2451	39.3604	39.4208	39.4556	39.4755
40.5089	39.4862	38.1479	36.5312	34.6852	32.7106	30.8715	29.5769	29.2265	29.6881	30.4189	30.9968	31.2143	30.9132	30.0251	28.403	25.82	22.145	20.2838	23.4831	26.8835	29.2434	30.7849	31.7833	32.4914	33.1764	34.0317	35.0691	36.1838	37.2209	38.0548	38.6195	38.9142	38.9658	38.8292	38.5155	38.0891	37.6531	37.3621	37.2975	37.5111	37.9328	38.3944	38.779	39.0511	39.2249	39.3309	39.3842	39.4152	39.4349
40.4754	39.4484	38.1038	36.4781	34.619	32.6256	30.7643	29.4522	29.105	29.5876	30.3405	30.9364	31.1671	30.8751	29.9913	28.3654	25.7542	21.9709	19.9936	23.3513	26.83	29.2124	30.7549	31.7439	32.4381	33.1119	33.9655	35.0117	36.1397	37.19	38.0351	38.6089	38.9114	38.97	38.8396	38.532	38.1117	37.6809	37.3931	37.3291	37.5386	37.9525	38.4046	38.7792	39.0407	39.2042	39.3008	39.347	39.3741	39.3938
40.4414	39.4102	38.0593	36.4245	34.5523	32.54	30.6558	29.326	28.9819	29.486	30.2615	30.8755	31.1194	30.8367	29.9574	28.3281	25.6896	21.7957	19.6928	23.2194	26.7774	29.1817	30.7249	31.7042	32.3842	33.0463	33.8982	34.9534	36.0951	37.1587	38.0151	38.598	38.9083	38.9738	38.8495	38.5479	38.1335	37.7078	37.4232	37.3598	37.5652	37.9714	38.4141	38.7787	39.0298	39.1829	39.2701	39.3091	39.3324	39.3519
40.407	39.3716	38.0143	36.3705	34.4852	32.4536	30.5462	29.198	28.8572	29.3834	30.1817	30.8141	31.0712	30.7979	29.9234	28.2913	25.626	21.6197	19.3807	23.0876	26.7256	29.1515	30.695	31.6642	32.3295	32.9797	33.8298	34.8941	36.0499	37.127	37.9949	38.5869	38.9049	38.9772	38.8588	38.5631	38.1546	37.734	37.4526	37.3897	37.5912	37.9895	38.4229	38.7777	39.0184	39.1611	39.2389	39.2706	39.29	39.3094
40.3722	39.3324	37.9688	36.316	34.4175	32.3665	30.4353	29.0682	28.7309	29.2797	30.1013	30.752	31.0226	30.7589	29.8894	28.2549	25.5637	21.4432	19.0566	22.956	26.6749	29.1218	30.6652	31.624	32.2741	32.9119	33.7601	34.8339	36.0041	37.095	37.9744	38.5755	38.9011	38.9801	38.8676	38.5776	38.1749	37.7593	37.481	37.4188	37.6163	38.007	38.4311	38.776	39.0064	39.1387	39.2071	39.2315	39.2469	39.2663
40.3369	39.2928	37.9229	36.261	34.3493	32.2786	30.3233	28.9367	28.603	29.175	30.0201	30.6895	30.9735	30.7196	29.8553	28.219	25.5027	21.2665	18.7194	22.825	26.6251	29.0926	30.6355	31.5835	32.2181	32.8431	33.6891	34.7728	35.9577	37.0626	37.9536	38.5638	38.8971	38.9827	38.8758	38.5915	38.1944	37.7838	37.5086	37.447	37.6406	38.0237	38.4386	38.7738	38.9939	39.1158	39.1747	39.1917	39.2032	39.2224
40.3012	39.2528	37.8765	36.2056	34.2806	32.1901	30.21	28.8034	28.4733	29.0692	29.9382	30.6263	30.924	30.6799	29.8213	28.1835	25.4431	21.0898	18.3683	22.6947	26.5765	29.064	30.606	31.5428	32.1613	32.773	33.617	34.7106	35.9108	37.0298	37.9326	38.5519	38.8927	38.9849	38.8836	38.6047	38.2131	37.8074	37.5354	37.4745	37.6642	38.0397	38.4454	38.7709	38.9808	39.0924	39.1417	39.1512	39.1587	39.1779
40.265	39.2123	37.8297	36.1497	34.2114	32.1009	30.0955	28.6682	28.342	28.9623	29.8557	30.5627	30.874	30.64	29.7872	28.1486	25.3848	20.9137	18.0021	22.5653	26.529	29.0358	30.5765	31.5018	32.1038	32.7019	33.5435	34.6476	35.8632	36.9967	37.9113	38.5398	38.8881	38.9867	38.8908	38.6173	38.2311	37.8303	37.5613	37.5011	37.687	38.055	38.4516	38.7674	38.9671	39.0684	39.1081	39.1101	39.1136	39.1326
40.2285	39.1714	37.7824	36.0935	34.1418	32.0111	29.9798	28.5311	28.2089	28.8544	29.7724	30.4984	30.8235	30.5998	29.7531	28.1141	25.3282	20.7384	17.6195	22.4371	26.4826	29.0082	30.5472	31.4606	32.0456	32.6295	33.4688	34.5835	35.8151	36.9633	37.8898	38.5274	38.8832	38.988	38.8974	38.6292	38.2484	37.8523	37.5864	37.5268	37.7091	38.0696	38.4571	38.7634	38.9529	39.0439	39.0739	39.0684	39.0677	39.0867
40.1915	39.13	37.7347	36.0367	34.0717	31.9205	29.8628	28.3921	28.074	28.7453	29.6884	30.4337	30.7726	30.5593	29.7189	28.0801	25.2731	20.5644	17.2192	22.3104	26.4376	28.9812	30.518	31.4191	31.9867	32.556	33.3928	34.5184	35.7663	36.9295	37.868	38.5147	38.8779	38.989	38.9036	38.6404	38.2648	37.8735	37.6107	37.5518	37.7304	38.0835	38.462	38.7587	38.9381	39.0188	39.0392	39.026	39.0212	39.0401
40.1541	39.0882	37.6866	35.9796	34.0012	31.8293	29.7446	28.2512	27.9373	28.6352	29.6037	30.3684	30.7213	30.5185	29.6848	28.0467	25.2197	20.3924	16.7995	22.1854	26.3938	28.9547	30.489	31.3774	31.9271	32.4813	33.3154	34.4524	35.717	36.8954	37.846	38.5018	38.8724	38.9896	38.9091	38.651	38.2805	37.8939	37.6341	37.5759	37.7509	38.0967	38.4662	38.7535	38.9228	38.9932	39.0038	38.9829	38.9739	38.9928
40.1163	39.0459	37.638	35.9221	33.9302	31.7374	29.6251	28.1082	27.7988	28.524	29.5184	30.3026	30.6696	30.4774	29.6507	28.0138	25.168	20.2227	16.3586	22.0625	26.3514	28.9288	30.4602	31.3355	31.8668	32.4054	33.2368	34.3854	35.6672	36.8609	37.8237	38.4887	38.8665	38.9898	38.9142	38.6609	38.2955	37.9134	37.6566	37.5993	37.7706	38.1091	38.4698	38.7476	38.9069	38.967	38.9678	38.9392	38.9259	38.9447
40.078	39.0032	37.5891	35.8641	33.8588	31.6449	29.5043	27.9632	27.6584	28.4117	29.4323	30.2362	30.6173	30.4361	29.6166	27.9815	25.1182	20.056	15.8945	21.942	26.3104	28.9036	30.4315	31.2934	31.8058	32.3282	33.1567	34.3173	35.6167	36.8262	37.8012	38.4753	38.8604	38.9895	38.9187	38.6701	38.3097	37.9322	37.6784	37.6218	37.7896	38.1209	38.4727	38.7412	38.8905	38.9402	38.9313	38.8948	38.8772	38.896
40.0393	38.9601	37.5397	35.8058	33.7869	31.5517	29.3823	27.8161	27.5161	28.2982	29.3456	30.1694	30.5647	30.3945	29.5825	27.9497	25.0702	19.893	15.4046	21.8242	26.2709	28.879	30.403	31.2511	31.7441	32.2498	33.0753	34.2483	35.5657	36.7911	37.7784	38.4617	38.8539	38.9889	38.9227	38.6787	38.3231	37.9501	37.6993	37.6435	37.8078	38.1319	38.475	38.7341	38.8736	38.9129	38.8941	38.8497	38.8278	38.8465
40.0003	38.9166	37.4899	35.7471	33.7147	31.4579	29.259	27.6668	27.3718	28.1837	29.2582	30.102	30.5117	30.3526	29.5484	27.9185	25.0242	19.7344	14.8863	21.7096	26.233	28.855	30.3746	31.2086	31.6817	32.1702	32.9925	34.1782	35.5141	36.7557	37.7555	38.4478	38.8472	38.9879	38.9262	38.6867	38.3358	37.9672	37.7193	37.6643	37.8253	38.1423	38.4766	38.7265	38.856	38.8851	38.8563	38.8039	38.7777	38.7964
39.9608	38.8726	37.4396	35.6879	33.642	31.3635	29.1344	27.5154	27.2256	28.068	29.1701	30.0341	30.4582	30.3105	29.5143	27.888	24.9802	19.5808	14.3363	21.5984	26.1966	28.8317	30.3465	31.1659	31.6186	32.0892	32.9082	34.1071	35.462	36.72	37.7323	38.4338	38.8401	38.9865	38.9291	38.694	38.3478	37.9836	37.7386	37.6844	37.842	38.1519	38.4776	38.7183	38.838	38.8567	38.8179	38.7574	38.7268	38.7455
39.9209	38.8282	37.389	35.6285	33.5689	31.2685	29.0085	27.3617	27.0773	27.9513	29.0814	29.9657	30.4043	30.2681	29.4803	27.858	24.9383	19.4332	13.7507	21.4911	26.1618	28.809	30.3186	31.123	31.5548	32.007	32.8225	34.035	35.4093	36.684	37.7089	38.4194	38.8328	38.9846	38.9316	38.7006	38.359	37.9991	37.757	37.7037	37.8579	38.1609	38.478	38.7095	38.8193	38.8277	38.7789	38.7103	38.6751	38.6938
39.8806	38.7834	37.338	35.5686	33.4955	31.1729	28.8813	27.2058	26.9269	27.8334	28.992	29.8967	30.3499	30.2254	29.4464	27.8287	24.8985	19.2922	13.1252	21.388	26.1288	28.7871	30.2909	31.0799	31.4903	31.9234	32.7353	33.9618	35.3561	36.6477	37.6853	38.4049	38.8252	38.9824	38.9334	38.7066	38.3694	38.0138	37.7746	37.7221	37.8731	38.1691	38.4777	38.7001	38.8002	38.7982	38.7393	38.6624	38.6228	38.6414
39.8399	38.7382	37.2866	35.5084	33.4217	31.0767	28.7528	27.0474	26.7745	27.7143	28.9019	29.8273	30.2952	30.1825	29.4124	27.8	24.8609	19.1589	12.4544	21.2896	26.0975	28.7658	30.2634	31.0367	31.4251	31.8385	32.6466	33.8875	35.3023	36.6112	37.6614	38.3901	38.8172	38.9798	38.9348	38.7119	38.3791	38.0277	37.7913	37.7397	37.8875	38.1767	38.4767	38.6902	38.7804	38.7682	38.6991	38.6139	38.5696	38.5883
39.7988	38.6926	37.2348	35.4478	33.3475	30.9799	28.623	26.8867	26.6198	27.5942	28.8112	29.7574	30.2401	30.1394	29.3785	27.772	24.8256	19.0339	11.7323	21.1962	26.0679	28.7452	30.2361	30.9933	31.3591	31.7523	32.5563	33.8122	35.2479	36.5743	37.6374	38.3751	38.809	38.9767	38.9356	38.7166	38.3881	38.0408	37.8073	37.7566	37.9012	38.1836	38.4752	38.6796	38.7602	38.7375	38.6582	38.5646	38.5157	38.5344
39.7573	38.6466	37.1826	35.3869	33.273	30.8826	28.4919	26.7235	26.463	27.4729	28.7198	29.687	30.1845	30.096	29.3447	27.7445	24.7925	18.9181	10.9514	21.1084	26.0402	28.7254	30.2091	30.9498	31.2925	31.6646	32.4645	33.7358	35.1931	36.5372	37.6131	38.3599	38.8005	38.9733	38.9359	38.7206	38.3963	38.0531	37.8224	37.7726	37.9141	38.1898	38.473	38.6685	38.7393	38.7063	38.6167	38.5146	38.461	38.4798
39.7154	38.6002	37.1301	35.3256	33.1982	30.7848	28.3595	26.5578	26.3039	27.3505	28.6278	29.6161	30.1286	30.0524	29.3109	27.7178	24.7618	18.8124	10.1032	21.0264	26.0143	28.7063	30.1823	30.9061	31.2252	31.5756	32.3711	33.6584	35.1377	36.4999	37.5887	38.3444	38.7917	38.9695	38.9356	38.724	38.4037	38.0646	37.8366	37.7878	37.9263	38.1953	38.4702	38.6568	38.718	38.6746	38.5746	38.464	38.4056	38.4244
39.6731	38.5534	37.0771	35.264	33.123	30.6865	28.2258	26.3896	26.1424	27.2269	28.5351	29.5447	30.0722	30.0085	29.2772	27.6917	24.7334	18.7176	9.17818	20.9507	25.9903	28.6879	30.1558	30.8624	31.1571	31.4851	32.2761	33.5798	35.0818	36.4622	37.5641	38.3288	38.7825	38.9652	38.9348	38.7267	38.4105	38.0753	37.8501	37.8022	37.9378	38.2001	38.4667	38.6445	38.6961	38.6423	38.5319	38.4126	38.3494	38.3682
39.6304	38.5061	37.0238	35.2021	33.0475	30.5877	28.0908	26.2186	25.9787	27.1023	28.4419	29.4729	30.0155	29.9645	29.2436	27.6663	24.7074	18.6344	8.16595	20.8816	25.9682	28.6702	30.1296	30.8184	31.0884	31.3932	32.1794	33.5002	35.0253	36.4244	37.5393	38.3129	38.7731	38.9606	38.9335	38.7288	38.4164	38.0852	37.8627	37.8158	37.9484	38.2042	38.4626	38.6316	38.6736	38.6094	38.4885	38.3604	38.2923	38.3113
39.5873	38.4585	36.9702	35.1398	32.9718	30.4884	27.9544	26.0449	25.8125	26.9764	28.348	29.4005	29.9583	29.9201	29.21	27.6415	24.6838	18.5634	7.05744	20.8195	25.9481	28.6534	30.1036	30.7744	31.019	31.2998	32.0811	33.4195	34.9684	36.3862	37.5143	38.2968	38.7634	38.9556	38.9317	38.7303	38.4217	38.0944	37.8746	37.8286	37.9584	38.2077	38.4579	38.6181	38.6506	38.576	38.4445	38.3076	38.2345	38.2536
39.5439	38.4105	36.9162	35.0773	32.8957	30.3886	27.8168	25.8685	25.6438	26.8495	28.2535	29.3278	29.9008	29.8756	29.1765	27.6175	24.6626	18.5053	5.84963	20.7648	25.93	28.6372	30.0778	30.7303	30.9489	31.2049	31.981	33.3376	34.911	36.3479	37.4891	38.2805	38.7535	38.9501	38.9293	38.7311	38.4262	38.1027	37.8856	37.8406	37.9676	38.2104	38.4526	38.6041	38.627	38.542	38.3998	38.2539	38.1759	38.1951
39.5	38.3622	36.8618	35.0145	32.8194	30.2885	27.6779	25.6892	25.4727	26.7214	28.1584	29.2545	29.8429	29.8308	29.143	27.5941	24.6439	18.4605	4.55754	20.7177	25.9139	28.6219	30.0524	30.6861	30.878	31.1085	31.8791	33.2547	34.8531	36.3094	37.4638	38.264	38.7432	38.9443	38.9264	38.7312	38.43	38.1102	37.8957	37.8518	37.976	38.2125	38.4466	38.5895	38.6029	38.5075	38.3545	38.1996	38.1165	38.1358
39.4558	38.3134	36.8071	34.9513	32.7428	30.1879	27.5377	25.5069	25.2989	26.5922	28.0627	29.1808	29.7846	29.7859	29.1097	27.5714	24.6277	18.4294	3.24147	20.6785	25.8999	28.6073	30.0273	30.6418	30.8065	31.0105	31.7755	33.1706	34.7947	36.2706	37.4382	38.2473	38.7326	38.9381	38.923	38.7307	38.433	38.1169	37.9051	37.8622	37.9837	38.2139	38.4401	38.5744	38.5783	38.4723	38.3086	38.1445	38.0562	38.0757
39.4112	38.2643	36.7521	34.8879	32.666	30.0869	27.3962	25.3216	25.1225	26.4619	27.9664	29.1067	29.726	29.7407	29.0764	27.5494	24.6139	18.4121	2.05513	20.6474	25.8879	28.5935	30.0024	30.5974	30.7343	30.911	31.6701	33.0854	34.7358	36.2316	37.4126	38.2304	38.7217	38.9314	38.9191	38.7295	38.4353	38.1228	37.9137	37.8718	37.9907	38.2147	38.4329	38.5586	38.5531	38.4366	38.262	38.0887	37.9952	38.0148
39.3662	38.2148	36.6967	34.8243	32.589	29.9856	27.2535	25.1332	24.9434	26.3304	27.8695	29.0321	29.667	29.6953	29.0432	27.528	24.6025	18.4088	1.27984	20.6246	25.8779	28.5805	29.9778	30.553	30.6615	30.8098	31.5627	32.999	34.6765	36.1925	37.3868	38.2132	38.7106	38.9244	38.9146	38.7278	38.4368	38.128	37.9214	37.8806	37.9969	38.2147	38.4251	38.5423	38.5273	38.4004	38.2148	38.0321	37.9333	37.953
39.3209	38.1649	36.641	34.7603	32.5117	29.8839	27.1095	24.9415	24.7615	26.1978	27.7721	28.9571	29.6076	29.6497	29.0101	27.5074	24.5936	18.4194	1.20997	20.6102	25.8701	28.5683	29.9536	30.5085	30.5879	30.707	31.4535	32.9115	34.6167	36.1531	37.3608	38.1959	38.6991	38.9169	38.9096	38.7253	38.4376	38.1323	37.9283	37.8886	38.0024	38.2141	38.4167	38.5254	38.5011	38.3636	38.1669	37.9747	37.8705	37.8905
39.2751	38.1146	36.5849	34.6961	32.4343	29.7819	26.9643	24.7466	24.5767	26.0642	27.6742	28.8816	29.5479	29.6039	28.9771	27.4874	24.5871	18.4436	1.87509	20.6043	25.8643	28.5568	29.9297	30.4639	30.5137	30.6026	31.3423	32.8229	34.5565	36.1136	37.3347	38.1784	38.6874	38.9091	38.904	38.7222	38.4377	38.1359	37.9344	37.8958	38.0071	38.2128	38.4076	38.508	38.4742	38.3262	38.1184	37.9165	37.8069	37.8271
39.229	38.064	36.5286	34.6317	32.3567	29.6797	26.8179	24.5483	24.3891	25.9294	27.5757	28.8058	29.4878	29.5579	28.9442	27.4681	24.583	18.4812	3.00536	20.6069	25.8606	28.5462	29.9061	30.4194	30.4388	30.4964	31.2291	32.7331	34.4959	36.074	37.3084	38.1607	38.6754	38.9008	38.8979	38.7185	38.437	38.1386	37.9397	37.9023	38.0111	38.2109	38.398	38.49	38.4469	38.2883	38.0692	37.8576	37.7425	37.7629
39.1825	38.013	36.4719	34.567	32.2789	29.5772	26.6702	24.3464	24.1984	25.7935	27.4766	28.7295	29.4273	29.5117	28.9114	27.4494	24.5813	18.5317	4.3031	20.6179	25.859	28.5364	29.8828	30.3748	30.3632	30.3885	31.1138	32.6422	34.4349	36.0341	37.2821	38.1428	38.6631	38.8922	38.8913	38.7141	38.4356	38.1406	37.9442	37.9079	38.0144	38.2082	38.3877	38.4714	38.419	38.2497	38.0194	37.7979	37.6772	37.6979
39.1357	37.9617	36.4149	34.5021	32.201	29.4745	26.5214	24.141	24.0047	25.6565	27.3771	28.6528	29.3666	29.4653	28.8787	27.4315	24.582	18.5945	5.59417	20.6373	25.8595	28.5273	29.8598	30.3302	30.287	30.2789	30.9965	32.5501	34.3735	35.9942	37.2556	38.1247	38.6505	38.8831	38.8842	38.7091	38.4335	38.1418	37.9479	37.9127	38.0169	38.205	38.3769	38.4522	38.3905	38.2107	37.9689	37.7374	37.611	37.632
39.0885	37.91	36.3576	34.437	32.123	29.3716	26.3715	23.9318	23.8078	25.5185	27.2771	28.5758	29.3054	29.4187	28.8461	27.4141	24.585	18.6689	6.80674	20.665	25.862	28.5191	29.8372	30.2856	30.2101	30.1674	30.877	32.4568	34.3117	35.9541	37.229	38.1065	38.6377	38.8736	38.8765	38.7034	38.4306	38.1422	37.9507	37.9167	38.0187	38.201	38.3654	38.4325	38.3615	38.171	37.9177	37.6762	37.5439	37.5652
39.0409	37.858	36.3001	34.3716	32.0448	29.2685	26.2204	23.7188	23.6077	25.3795	27.1766	28.4983	29.244	29.372	28.8135	27.3975	24.5902	18.7543	7.92073	20.7007	25.8666	28.5116	29.8149	30.241	30.1326	30.0541	30.7554	32.3624	34.2495	35.9139	37.2022	38.088	38.6245	38.8638	38.8683	38.6971	38.427	38.1418	37.9528	37.92	38.0198	38.1964	38.3533	38.4123	38.332	38.1308	37.8659	37.6141	37.476	37.4976
38.993	37.8056	36.2422	34.3061	31.9666	29.1654	26.0683	23.5019	23.4042	25.2393	27.0756	28.4205	29.1822	29.325	28.7811	27.3815	24.5977	18.8498	8.93733	20.7442	25.8732	28.5049	29.793	30.1964	30.0545	29.939	30.6314	32.2668	34.187	35.8736	37.1754	38.0694	38.6111	38.8535	38.8596	38.6902	38.4227	38.1406	37.954	37.9224	38.0201	38.1911	38.3407	38.3915	38.3019	38.09	37.8134	37.5512	37.4071	37.4291
38.9447	37.7529	36.184	34.2404	31.8883	29.0621	25.9152	23.2808	23.1974	25.0982	26.9741	28.3423	29.1201	29.2779	28.7488	27.3661	24.6073	18.9546	9.86509	20.7953	25.8819	28.4991	29.7714	30.1519	29.9757	29.8219	30.5052	32.1701	34.1242	35.8332	37.1485	38.0506	38.5973	38.8428	38.8504	38.6825	38.4176	38.1386	37.9545	37.9241	38.0197	38.1851	38.3274	38.3701	38.2713	38.0487	37.7602	37.4875	37.3374	37.3597
38.8961	37.6998	36.1256	34.1745	31.8099	28.9588	25.761	23.0555	22.987	24.9561	26.8723	28.2637	29.0577	29.2306	28.7165	27.3514	24.619	19.0678	10.7143	20.8536	25.8925	28.494	29.7502	30.1075	29.8963	29.7028	30.3766	32.0721	34.061	35.7928	37.1215	38.0316	38.5833	38.8317	38.8406	38.6743	38.4118	38.1358	37.9541	37.925	38.0185	38.1785	38.3135	38.3482	38.2402	38.0067	37.7064	37.423	37.2667	37.2894
38.8471	37.6464	36.0669	34.1084	31.7315	28.8556	25.6059	22.8258	22.773	24.813	26.77	28.1848	28.9949	29.1832	28.6844	27.3373	24.6329	19.1887	11.4946	20.9187	25.9051	28.4897	29.7294	30.0631	29.8163	29.5818	30.2456	31.973	33.9976	35.7522	37.0944	38.0125	38.5691	38.8203	38.8303	38.6654	38.4053	38.1322	37.9529	37.9251	38.0167	38.1712	38.299	38.3257	38.2085	37.9642	37.6518	37.3576	37.1951	37.2182
38.7978	37.5927	36.0079	34.0421	31.6531	28.7523	25.45	22.5917	22.5554	24.6689	26.6673	28.1055	28.9319	29.1355	28.6524	27.3238	24.6487	19.3163	12.215	20.9905	25.9196	28.4861	29.7089	30.0188	29.7357	29.4588	30.112	31.8728	33.9338	35.7117	37.0672	37.9932	38.5545	38.8084	38.8194	38.6559	38.398	38.1279	37.9509	37.9244	38.0141	38.1633	38.284	38.3026	38.1763	37.9212	37.5966	37.2914	37.1226	37.1462
38.7481	37.5387	35.9487	33.9757	31.5747	28.6491	25.2932	22.3528	22.3339	24.5239	26.5642	28.0259	28.8685	29.0877	28.6204	27.3109	24.6664	19.4499	12.8828	21.0683	25.9361	28.4834	29.6888	29.9745	29.6545	29.3336	29.9759	31.7713	33.8699	35.671	37.0399	37.9737	38.5397	38.7961	38.808	38.6457	38.39	38.1227	37.9481	37.9229	38.0107	38.1547	38.2683	38.279	38.1436	37.8776	37.5407	37.2244	37.0491	37.0731
38.6981	37.4843	35.8892	33.9092	31.4963	28.5461	25.1357	22.1091	22.1085	24.378	26.4608	27.946	28.8049	29.0398	28.5886	27.2986	24.6861	19.5886	13.5044	21.152	25.9544	28.4814	29.6691	29.9304	29.5728	29.2064	29.8372	31.6687	33.8056	35.6304	37.0126	37.9541	38.5245	38.7834	38.7961	38.6348	38.3812	38.1168	37.9445	37.9206	38.0067	38.1455	38.252	38.2549	38.1103	37.8334	37.4842	37.1565	36.9746	36.9992
38.6477	37.4296	35.8294	33.8425	31.4179	28.4432	24.9775	21.8603	21.879	24.2313	26.357	27.8658	28.7409	28.9916	28.5568	27.2869	24.7075	19.7318	14.0852	21.2409	25.9745	28.4802	29.6497	29.8864	29.4905	29.0769	29.6958	31.565	33.7412	35.5898	36.9852	37.9343	38.5091	38.7703	38.7837	38.6234	38.3717	38.1101	37.9401	37.9175	38.0019	38.1356	38.2352	38.2302	38.0765	37.7886	37.4269	37.0878	36.8992	36.9244
38.597	37.3745	35.7694	33.7757	31.3396	28.3406	24.8187	21.6064	21.6455	24.0837	26.253	27.7853	28.6767	28.9434	28.5252	27.2758	24.7306	19.8786	14.6298	21.3348	25.9964	28.4797	29.6308	29.8426	29.4077	28.9453	29.5515	31.4601	33.6766	35.5491	36.9578	37.9143	38.4935	38.7568	38.7707	38.6112	38.3615	38.1025	37.9349	37.9137	37.9964	38.125	38.2177	38.205	38.0422	37.7433	37.369	37.0182	36.8228	36.8485
38.5459	37.3192	35.7092	33.7088	31.2614	28.2382	24.6594	21.347	21.4077	23.9354	26.1486	27.7044	28.6122	28.8949	28.4937	27.2652	24.7555	20.0286	15.1421	21.4333	26.0201	28.48	29.6122	29.7989	29.3243	28.8114	29.4044	31.3541	33.6119	35.5085	36.9304	37.8942	38.4775	38.7428	38.7572	38.5985	38.3505	38.0942	37.9288	37.909	37.9901	38.1138	38.1997	38.1792	38.0074	37.6974	37.3103	36.9478	36.7454	36.7718
38.4946	37.2635	35.6487	33.6418	31.1833	28.1361	24.4997	21.0821	21.1654	23.7863	26.0439	27.6233	28.5474	28.8463	28.4622	27.2551	24.7819	20.1809	15.6254	21.5359	26.0454	28.481	29.594	29.7553	29.2405	28.6751	29.2544	31.2469	33.547	35.4679	36.9028	37.874	38.4613	38.7285	38.7431	38.585	38.3388	38.0851	37.922	37.9036	37.9832	38.1019	38.181	38.1529	37.972	37.6509	37.251	36.8765	36.6671	36.694
38.4428	37.2076	35.588	33.5747	31.1053	28.0344	24.3397	20.8113	20.9187	23.6365	25.939	27.5419	28.4824	28.7976	28.4308	27.2456	24.8098	20.3352	16.0825	21.6422	26.0724	28.4827	29.5762	29.712	29.1562	28.5365	29.1013	31.1387	33.482	35.4273	36.8753	37.8536	38.4448	38.7138	38.7285	38.571	38.3264	38.0752	37.9143	37.8974	37.9755	38.0894	38.1618	38.126	37.9361	37.6039	37.191	36.8043	36.5877	36.6153
38.3908	37.1513	35.527	33.5075	31.0275	27.9331	24.1795	20.5346	20.6674	23.486	25.8339	27.4603	28.4171	28.7487	28.3996	27.2366	24.8391	20.4908	16.516	21.7518	26.1009	28.4852	29.5588	29.6688	29.0714	28.3955	28.945	31.0293	33.4169	35.3869	36.8478	37.833	38.428	38.6987	38.7134	38.5562	38.3132	38.0645	37.9059	37.8904	37.9671	38.0763	38.142	38.0986	37.8996	37.5563	37.1302	36.7312	36.5073	36.5356
38.3384	37.0947	35.4658	33.4402	30.9498	27.8323	24.0192	20.2516	20.4113	23.335	25.7286	27.3784	28.3515	28.6997	28.3684	27.2281	24.8699	20.6474	16.9279	21.8644	26.131	28.4884	29.5418	29.6259	28.9862	28.252	28.7856	30.9189	33.3518	35.3465	36.8202	37.8124	38.411	38.6831	38.6977	38.5409	38.2993	38.053	37.8966	37.8826	37.9579	38.0624	38.1216	38.0706	37.8627	37.5081	37.0688	36.6572	36.4258	36.4549
38.2857	37.0378	35.4045	33.3729	30.8722	27.732	23.8591	19.9621	20.1503	23.1834	25.6231	27.2963	28.2857	28.6506	28.3373	27.22	24.9019	20.8045	17.3202	21.9796	26.1626	28.4922	29.5253	29.5831	28.9006	28.106	28.6227	30.8074	33.2866	35.3062	36.7926	37.7916	38.3936	38.6672	38.6815	38.5248	38.2846	38.0408	37.8866	37.874	37.948	38.048	38.1007	38.0421	37.8252	37.4593	37.0067	36.5823	36.3433	36.3732
38.2327	36.9807	35.3429	33.3055	30.7949	27.6323	23.6991	19.6659	19.8844	23.0314	25.5175	27.2139	28.2197	28.6013	28.3063	27.2124	24.9351	20.9617	17.6944	22.0971	26.1956	28.4968	29.5091	29.5407	28.8146	27.9573	28.4564	30.6949	33.2215	35.266	36.765	37.7706	38.376	38.6508	38.6648	38.5082	38.2692	38.0277	37.8757	37.8646	37.9374	38.0329	38.0791	38.0131	37.7872	37.41	36.9438	36.5065	36.2597	36.2905
38.1793	36.9232	35.2811	33.238	30.7178	27.5332	23.5395	19.3628	19.6132	22.8789	25.4118	27.1314	28.1534	28.5519	28.2754	27.2053	24.9694	21.1186	18.0521	22.2165	26.23	28.502	29.4933	29.4985	28.7283	27.806	28.2866	30.5814	33.1564	35.2259	36.7374	37.7495	38.3582	38.634	38.6475	38.4908	38.253	38.0138	37.864	37.8545	37.9261	38.0171	38.057	37.9836	37.7487	37.3602	36.8803	36.4298	36.1751	36.2067
38.1256	36.8655	35.2191	33.1706	30.641	27.4348	23.3804	19.0524	19.3368	22.7262	25.3059	27.0486	28.0869	28.5023	28.2446	27.1986	25.0048	21.2751	18.3944	22.3376	26.2657	28.5079	29.478	29.4566	28.6416	27.652	28.113	30.4669	33.0914	35.186	36.7099	37.7283	38.34	38.6169	38.6297	38.4728	38.2361	37.9991	37.8515	37.8436	37.9141	38.0007	38.0343	37.9535	37.7096	37.3098	36.816	36.3521	36.0894	36.1219
38.0717	36.8074	35.1569	33.103	30.5644	27.3371	23.2221	18.7345	19.0551	22.5732	25.2	26.9656	28.0202	28.4527	28.2138	27.1923	25.0412	21.4308	18.7226	22.4601	26.3027	28.5144	29.4631	29.415	28.5547	27.4952	27.9356	30.3514	33.0265	35.1462	36.6823	37.707	38.3216	38.5993	38.6114	38.4542	38.2185	37.9837	37.8382	37.8318	37.9013	37.9836	38.011	37.9228	37.6701	37.2588	36.7511	36.2735	36.0025	36.0361
38.0174	36.7491	35.0945	33.0355	30.4881	27.2402	23.0646	18.4089	18.7678	22.42	25.0941	26.8825	27.9532	28.4029	28.1832	27.1864	25.0784	21.5855	19.0376	22.5836	26.3409	28.5216	29.4486	29.3737	28.4675	27.3355	27.7542	30.2351	32.9618	35.1066	36.6548	37.6855	38.3029	38.5813	38.5925	38.4349	38.2001	37.9674	37.8241	37.8193	37.8878	37.9659	37.9871	37.8917	37.63	37.2072	36.6854	36.194	35.9146	35.9491
37.9627	36.6905	35.0319	32.9679	30.4121	27.1442	22.9083	18.0753	18.4749	22.2667	24.9882	26.7992	27.8861	28.353	28.1526	27.1809	25.1166	21.739	19.3403	22.708	26.3802	28.5294	29.4345	29.3328	28.3802	27.173	27.5688	30.1179	32.8972	35.0672	36.6274	37.6639	38.284	38.5629	38.5731	38.415	38.1809	37.9504	37.8092	37.8061	37.8736	37.9476	37.9626	37.86	37.5895	37.1551	36.619	36.1135	35.8255	35.8611
37.9078	36.6316	34.9691	32.9004	30.3364	27.0491	22.7532	17.7335	18.1763	22.1135	24.8824	26.7158	27.8188	28.303	28.122	27.1758	25.1555	21.8912	19.6316	22.8329	26.4206	28.5378	29.4208	29.2922	28.2926	27.0074	27.3791	29.9999	32.8329	35.0281	36.5999	37.6422	38.2648	38.5441	38.5531	38.3943	38.161	37.9325	37.7935	37.792	37.8587	37.9286	37.9376	37.8278	37.5484	37.1024	36.5519	36.032	35.7353	35.772
37.8526	36.5725	34.9062	32.8328	30.2611	26.955	22.5997	17.3832	17.872	21.9604	24.7766	26.6322	27.7512	28.2528	28.0916	27.171	25.1951	22.0418	19.9122	22.9583	26.4621	28.5468	29.4076	29.252	28.205	26.8389	27.1849	29.8811	32.7689	34.9891	36.5725	37.6204	38.2453	38.5249	38.5326	38.3731	38.1404	37.9138	37.7769	37.7771	37.843	37.9089	37.912	37.795	37.5068	37.0492	36.4841	35.9496	35.6439	35.6818
37.797	36.513	34.8431	32.7653	30.1861	26.8619	22.4479	17.0242	17.5618	21.8075	24.671	26.5485	27.6835	28.2026	28.0612	27.1665	25.2353	22.1907	20.1828	23.0839	26.5045	28.5564	29.3948	29.2122	28.1172	26.6672	26.9862	29.7616	32.7051	34.9504	36.5452	37.5985	38.2256	38.5052	38.5115	38.3511	38.119	37.8944	37.7596	37.7615	37.8266	37.8886	37.8858	37.7618	37.4647	36.9954	36.4155	35.8662	35.5513	35.5905
37.7412	36.4533	34.7798	32.6978	30.1115	26.7699	22.2982	16.6564	17.2458	21.655	24.5654	26.4647	27.6156	28.1522	28.0309	27.1623	25.2761	22.3379	20.4439	23.2094	26.5479	28.5666	29.3825	29.1728	28.0295	26.4923	26.7827	29.6416	32.6417	34.912	36.518	37.5765	38.2055	38.4852	38.4899	38.3285	38.0969	37.8741	37.7414	37.7451	37.8095	37.8677	37.8591	37.728	37.4221	36.9411	36.3462	35.7818	35.4575	35.498
37.685	36.3934	34.7164	32.6303	30.0373	26.6791	22.1507	16.2797	16.924	21.5029	24.4601	26.3808	27.5475	28.1018	28.0006	27.1585	25.3174	22.4832	20.6961	23.3349	26.5921	28.5773	29.3705	29.1339	27.9418	26.3142	26.5743	29.5209	32.5787	34.8738	36.4908	37.5543	38.1853	38.4647	38.4678	38.3053	38.074	37.853	37.7225	37.7279	37.7917	37.8461	37.8318	37.6937	37.3789	36.8862	36.2763	35.6964	35.3626	35.4044
37.6286	36.3331	34.6528	32.5629	29.9635	26.5895	22.0057	15.8939	16.5964	21.3514	24.355	26.2969	27.4793	28.0512	27.9704	27.1549	25.3591	22.6266	20.9399	23.46	26.6371	28.5886	29.359	29.0954	27.8541	26.1327	26.3607	29.3997	32.5162	34.836	36.4637	37.5321	38.1647	38.4438	38.4451	38.2814	38.0503	37.8311	37.7027	37.7099	37.7732	37.8239	37.8039	37.6588	37.3353	36.8307	36.2055	35.61	35.2664	35.3096
37.5718	36.2727	34.5891	32.4955	29.8901	26.5011	21.8635	15.4993	16.2632	21.2006	24.2501	26.2128	27.4109	28.0006	27.9403	27.1515	25.4012	22.768	21.1758	23.5846	26.6829	28.6003	29.348	29.0575	27.7666	25.9479	26.1418	29.2782	32.4541	34.7984	36.4367	37.5098	38.1439	38.4225	38.4219	38.2568	38.0259	37.8084	37.6821	37.6911	37.7539	37.8011	37.7754	37.6235	37.2912	36.7747	36.1341	35.5226	35.1689	35.2136
37.5148	36.2119	34.5252	32.4281	29.8172	26.414	21.7243	15.096	15.9246	21.0507	24.1455	26.1288	27.3424	27.9498	27.9102	27.1485	25.4437	22.9073	21.4042	23.7088	26.7293	28.6126	29.3374	29.02	27.6794	25.7597	25.9172	29.1563	32.3926	34.7612	36.4097	37.4873	38.1229	38.4008	38.3981	38.2315	38.0007	37.7849	37.6607	37.6716	37.7339	37.7776	37.7464	37.5876	37.2466	36.7181	36.0619	35.4342	35.0702	35.1164
37.4574	36.1509	34.4611	32.3608	29.7448	26.3283	21.5885	14.6843	15.5809	20.9018	24.0413	26.0447	27.2737	27.899	27.8801	27.1456	25.4864	23.0445	21.6255	23.8322	26.7765	28.6254	29.3272	28.9831	27.5924	25.5679	25.6868	29.0343	32.3316	34.7244	36.3829	37.4648	38.1015	38.3787	38.3737	38.2056	37.9748	37.7606	37.6385	37.6512	37.7132	37.7534	37.7168	37.5512	37.2015	36.661	35.989	35.3447	34.9702	35.0181
37.3998	36.0897	34.3969	32.2936	29.6728	26.244	21.4563	14.265	15.2325	20.7541	23.9374	25.9605	27.205	27.8481	27.8501	27.1429	25.5293	23.1796	21.84	23.9548	26.8242	28.6387	29.3175	28.9467	27.5057	25.3726	25.4503	28.9121	32.2713	34.6879	36.3562	37.4422	38.0799	38.3562	38.3488	38.179	37.948	37.7355	37.6155	37.6301	37.6918	37.7287	37.6867	37.5143	37.1559	36.6034	35.9154	35.2541	34.8689	34.9184
37.3419	36.0282	34.3326	32.2265	29.6014	26.1612	21.3279	13.8389	14.88	20.6076	23.834	25.8764	27.136	27.7971	27.8201	27.1405	25.5724	23.3125	22.0481	24.0766	26.8725	28.6525	29.3082	28.9109	27.4194	25.1737	25.2075	28.79	32.2117	34.6518	36.3296	37.4195	38.0581	38.3332	38.3234	38.1517	37.9206	37.7096	37.5916	37.6082	37.6696	37.7033	37.6559	37.4769	37.1098	36.5452	35.841	35.1626	34.7662	34.8176
37.2837	35.9664	34.2682	32.1594	29.5305	26.08	21.2038	13.4075	14.5241	20.4627	23.731	25.7923	27.067	27.746	27.7902	27.1382	25.6156	23.4432	22.25	24.1974	26.9212	28.6666	29.2994	28.8756	27.3337	24.9711	24.9581	28.6679	32.1528	34.6161	36.3032	37.3967	38.036	38.3099	38.2974	38.1238	37.8923	37.6828	37.567	37.5855	37.6468	37.6772	37.6247	37.439	37.0632	36.4865	35.766	35.0699	34.6623	34.7154
37.2252	35.9044	34.2036	32.0925	29.4601	26.0002	21.084	12.9725	14.1658	20.3194	23.6284	25.7082	26.9979	27.6949	27.7603	27.136	25.6589	23.5718	22.4461	24.3172	26.9704	28.6813	29.291	28.8411	27.2485	24.7648	24.7017	28.5462	32.0946	34.5809	36.2768	37.3738	38.0136	38.2861	38.2709	38.0952	37.8633	37.6552	37.5415	37.562	37.6232	37.6505	37.5928	37.4006	37.0162	36.4272	35.6901	34.9762	34.5569	34.612
37.1664	35.8422	34.1389	32.0256	29.3902	25.9221	20.969	12.5366	13.8063	20.1778	23.5264	25.6242	26.9287	27.6437	27.7305	27.134	25.7022	23.6982	22.6366	24.4359	27.0201	28.6963	29.283	28.8071	27.164	24.5548	24.4381	28.4249	32.0373	34.546	36.2506	37.3509	37.9909	38.2619	38.2438	38.0659	37.8335	37.6269	37.5152	37.5377	37.5989	37.6232	37.5604	37.3616	36.9686	36.3674	35.6136	34.8814	34.4502	34.5073
37.1073	35.7797	34.074	31.9588	29.3209	25.8457	20.8589	12.1029	13.447	20.0383	23.425	25.5402	26.8594	27.5924	27.7006	27.1322	25.7454	23.8224	22.8217	24.5535	27.07	28.7118	29.2755	28.7738	27.0802	24.341	24.1669	28.3042	31.9809	34.5117	36.2246	37.3279	37.9681	38.2373	38.2161	38.0359	37.803	37.5976	37.4881	37.5127	37.5738	37.5952	37.5274	37.3222	36.9206	36.3071	35.5363	34.7855	34.342	34.4013
37.048	35.717	34.0091	31.8922	29.2522	25.7709	20.754	11.6757	13.0898	19.9009	23.3242	25.4563	26.79	27.541	27.6708	27.1304	25.7886	23.9444	23.0018	24.6698	27.1203	28.7276	29.2685	28.7412	26.9973	24.1236	23.8878	28.1843	31.9255	34.4778	36.1986	37.3048	37.9449	38.2122	38.1879	38.0052	37.7716	37.5676	37.4602	37.4868	37.5481	37.5666	37.4939	37.2822	36.8721	36.2463	35.4583	34.6884	34.2325	34.2939
36.9883	35.6541	33.944	31.8256	29.1841	25.6979	20.6545	11.26	12.7369	19.7659	23.2241	25.3724	26.7206	27.4896	27.641	27.1287	25.8317	24.0642	23.1769	24.7849	27.1709	28.7439	29.2619	28.7093	26.9153	23.9024	23.6004	28.0653	31.871	34.4444	36.1729	37.2816	37.9215	38.1868	38.1591	37.9739	37.7395	37.5368	37.4315	37.4602	37.5216	37.5374	37.4598	37.2418	36.8231	36.1849	35.3796	34.5903	34.1214	34.1851
36.9284	35.5909	33.8788	31.7592	29.1166	25.6266	20.5607	10.8622	12.3909	19.6334	23.1246	25.2887	26.6511	27.4381	27.6113	27.1271	25.8746	24.1818	23.3473	24.8987	27.2217	28.7605	29.2557	28.6782	26.8343	23.6775	23.3043	27.9474	31.8176	34.4115	36.1473	37.2584	37.8978	38.1609	38.1297	37.9419	37.7066	37.5051	37.4019	37.4328	37.4944	37.5075	37.4252	37.2009	36.7736	36.123	35.3001	34.491	34.0089	34.075
36.8683	35.5275	33.8135	31.6929	29.0496	25.5571	20.4727	10.4896	12.0547	19.5035	23.0259	25.2052	26.5815	27.3866	27.5815	27.1256	25.9173	24.2973	23.5133	25.0112	27.2726	28.7774	29.25	28.6478	26.7545	23.4491	22.9992	27.8309	31.7652	34.3791	36.1219	37.2351	37.8739	38.1346	38.0998	37.9091	37.6729	37.4726	37.3715	37.4046	37.4665	37.477	37.39	37.1594	36.7237	36.0605	35.2199	34.3906	33.8948	33.9634
36.8078	35.4638	33.7481	31.6267	28.9833	25.4894	20.3906	10.1503	11.7319	19.3765	22.9279	25.1217	26.512	27.3351	27.5518	27.1241	25.9599	24.4107	23.6748	25.1223	27.3238	28.7947	29.2448	28.6182	26.6759	23.2172	22.6846	27.7159	31.714	34.3473	36.0967	37.2117	37.8497	38.1079	38.0694	37.8757	37.6384	37.4392	37.3403	37.3756	37.4378	37.4458	37.3542	37.1175	36.6733	35.9976	35.139	34.2891	33.7793	33.8505
36.7471	35.4	33.6826	31.5607	28.9176	25.4236	20.3146	9.8529	11.4262	19.2526	22.8308	25.0384	26.4423	27.2834	27.522	27.1226	26.0021	24.5219	23.8322	25.2321	27.375	28.8122	29.24	28.5894	26.5986	22.9819	22.3601	27.6026	31.664	34.316	36.0716	37.1883	37.8253	38.0807	38.0383	37.8416	37.6032	37.405	37.3083	37.3458	37.4085	37.414	37.3179	37.075	36.6224	35.9342	35.0574	34.1863	33.6621	33.7361
36.6861	35.3359	33.617	31.4948	28.8526	25.3596	20.2448	9.60587	11.1418	19.1319	22.7344	24.9553	26.3727	27.2318	27.4923	27.1212	26.0441	24.631	23.9855	25.3405	27.4263	28.8301	29.2356	28.5614	26.5228	22.7435	22.0253	27.4914	31.6153	34.2854	36.0467	37.1648	37.8006	38.0532	38.0067	37.8068	37.5671	37.37	37.2754	37.3153	37.3784	37.3816	37.281	37.0321	36.5711	35.8702	34.975	34.0824	33.5434	33.6202
36.6248	35.2716	33.5512	31.429	28.7882	25.2975	20.1813	9.41667	10.8829	19.0146	22.639	24.8724	26.3031	27.1801	27.4626	27.1198	26.0858	24.7381	24.135	25.4475	27.4777	28.8483	29.2317	28.5343	26.4486	22.5021	21.6798	27.3824	31.5679	34.2552	36.0221	37.1412	37.7757	38.0252	37.9746	37.7713	37.5303	37.3342	37.2418	37.2839	37.3475	37.3485	37.2436	36.9887	36.5193	35.8057	34.8919	33.9774	33.423	33.5028
36.5633	35.207	33.4854	31.3634	28.7244	25.2372	20.1241	9.29093	10.6537	18.9007	22.5445	24.7897	26.2334	27.1284	27.4329	27.1183	26.1271	24.8431	24.2807	25.553	27.529	28.8668	29.2283	28.508	26.376	22.2582	21.3232	27.2759	31.5218	34.2257	35.9976	37.1176	37.7505	37.9967	37.9418	37.7351	37.4926	37.2975	37.2073	37.2518	37.316	37.3148	37.2056	36.9448	36.467	35.7408	34.8081	33.8711	33.301	33.3838
36.5015	35.1423	33.4195	31.2979	28.6613	25.1789	20.0732	9.2317	10.4582	18.7906	22.451	24.7071	26.1638	27.0766	27.4031	27.1168	26.1681	24.946	24.4228	25.6571	27.5804	28.8855	29.2253	28.4826	26.3053	22.012	20.9552	27.1722	31.4772	34.1969	35.9733	37.094	37.725	37.9679	37.9085	37.6982	37.4541	37.2599	37.1719	37.2189	37.2838	37.2804	37.1671	36.9004	36.4144	35.6753	34.7236	33.7636	33.1773	33.2634
36.4395	35.0773	33.3535	31.2326	28.5989	25.1224	20.0287	9.23899	10.2997	18.6843	22.3584	24.6249	26.0942	27.0249	27.3734	27.1153	26.2087	25.047	24.5614	25.7598	27.6316	28.9044	29.2228	28.4581	26.2365	21.7641	20.5754	27.0716	31.434	34.1686	35.9493	37.0703	37.6993	37.9386	37.8746	37.6606	37.4149	37.2215	37.1358	37.1851	37.2508	37.2455	37.128	36.8555	36.3612	35.6094	34.6384	33.6549	33.0518	33.1413
36.3772	35.0121	33.2874	31.1674	28.537	25.0678	19.9903	9.3098	10.181	18.582	22.2669	24.5428	26.0246	26.9731	27.3437	27.1138	26.2488	25.1459	24.6966	25.861	27.6828	28.9236	29.2207	28.4346	26.1697	21.5151	20.1837	26.9742	31.3923	34.141	35.9254	37.0465	37.6734	37.9089	37.8402	37.6223	37.3748	37.1823	37.0988	37.1506	37.2171	37.2098	37.0883	36.8101	36.3076	35.543	34.5524	33.5449	32.9246	33.0177
36.3146	34.9467	33.2212	31.1024	28.4759	25.0151	19.9581	9.43851	10.1034	18.4837	22.1764	24.4611	25.955	26.9213	27.3139	27.1121	26.2886	25.2429	24.8285	25.9608	27.7339	28.9431	29.219	28.412	26.1051	21.2656	19.7801	26.8804	31.3521	34.114	35.9018	37.0227	37.6472	37.8788	37.8051	37.5832	37.3339	37.1422	37.061	37.1153	37.1826	37.1736	37.0481	36.7642	36.2536	35.476	34.4658	33.4338	32.7956	32.8924
36.2518	34.881	33.1549	31.0375	28.4154	24.9643	19.932	9.61766	10.0674	18.3896	22.087	24.3796	25.8855	26.8694	27.2841	27.1104	26.3278	25.338	24.9573	26.0591	27.7848	28.9627	29.2178	28.3904	26.0428	21.0164	19.3646	26.7905	31.3136	34.0877	35.8784	36.9989	37.6207	37.8483	37.7695	37.5435	37.2922	37.1013	37.0223	37.0792	37.1475	37.1367	37.0074	36.7179	36.1991	35.4087	34.3784	33.3213	32.6648	32.7654
36.1887	34.8152	33.0885	30.9728	28.3556	24.9153	19.9117	9.83883	10.0722	18.2997	21.9987	24.2984	25.8161	26.8176	27.2544	27.1087	26.3666	25.4312	25.0829	26.1559	27.8356	28.9825	29.2171	28.3698	25.9829	20.7686	18.9378	26.7047	31.2767	34.0621	35.8553	36.975	37.594	37.8173	37.7333	37.503	37.2497	37.0595	36.9828	37.0423	37.1116	37.0992	36.9661	36.6711	36.1442	35.3408	34.2904	33.2076	32.5321	32.6368
36.1253	34.7491	33.022	30.9082	28.2964	24.8681	19.8972	10.0934	10.1156	18.2142	21.9115	24.2175	25.7467	26.7658	27.2246	27.1068	26.4049	25.5224	25.2056	26.2513	27.8862	29.0025	29.2168	28.3502	25.9256	20.5232	18.5005	26.6234	31.2415	34.0372	35.8324	36.9511	37.567	37.7859	37.6965	37.4618	37.2063	37.0168	36.9425	37.0046	37.075	37.061	36.9243	36.6238	36.0888	35.2725	34.2016	33.0926	32.3975	32.5064
36.0617	34.6829	32.9554	30.8438	28.2379	24.8228	19.8882	10.3732	10.1949	18.1331	21.8255	24.1369	25.6775	26.714	27.1947	27.1048	26.4427	25.6118	25.3254	26.3453	27.9365	29.0227	29.217	28.3317	25.8709	20.2816	18.0542	26.5468	31.208	34.013	35.8097	36.9271	37.5398	37.754	37.6591	37.4199	37.1621	36.9733	36.9013	36.9662	37.0377	37.0222	36.8819	36.576	36.033	35.2037	34.1122	32.9763	32.261	32.3743
35.9979	34.6164	32.8888	30.7796	28.1801	24.7793	19.8845	10.6709	10.3063	18.0564	21.7407	24.0567	25.6083	26.6622	27.1649	27.1027	26.4799	25.6994	25.4424	26.4378	27.9867	29.043	29.2176	28.3142	25.8189	20.0452	17.6009	26.4751	31.1762	33.9895	35.7873	36.9032	37.5124	37.7217	37.6211	37.3772	37.1171	36.9289	36.8593	36.9269	36.9996	36.9827	36.839	36.5278	35.9768	35.1345	34.0221	32.8588	32.1224	32.2403
35.9338	34.5497	32.822	30.7155	28.1228	24.7375	19.8858	10.9803	10.4457	17.9841	21.6571	23.9768	25.5392	26.6104	27.135	27.1004	26.5166	25.7852	25.5566	26.5289	28.0365	29.0635	29.2186	28.2977	25.7698	19.8157	17.1439	26.4087	31.1462	33.9667	35.7651	36.8791	37.4847	37.689	37.5826	37.3338	37.0713	36.8837	36.8165	36.8868	36.9608	36.9426	36.7955	36.479	35.9202	35.0649	33.9313	32.7399	31.9818	32.1046
35.8694	34.4828	32.7552	30.6515	28.0663	24.6975	19.892	11.2961	10.6089	17.9163	21.5747	23.8973	25.4702	26.5586	27.1051	27.0981	26.5528	25.8691	25.6682	26.6185	28.0861	29.0841	29.2201	28.2823	25.7238	19.5949	16.6875	26.3477	31.1181	33.9447	35.7432	36.8551	37.4567	37.6559	37.5434	37.2897	37.0246	36.8375	36.7728	36.846	36.9213	36.9019	36.7514	36.4299	35.8632	34.9948	33.8399	32.6197	31.8391	31.967
35.8048	34.4156	32.6882	30.5877	28.0103	24.6592	19.9028	11.6142	10.7917	17.8529	21.4936	23.8181	25.4013	26.5068	27.0752	27.0956	26.5884	25.9514	25.7772	26.7067	28.1354	29.1048	29.222	28.268	25.6808	19.385	16.2378	26.2924	31.0918	33.9234	35.7215	36.831	37.4285	37.6223	37.5037	37.2449	36.9771	36.7905	36.7283	36.8043	36.881	36.8606	36.7069	36.3802	35.8057	34.9242	33.7478	32.4981	31.6943	31.8274
35.7399	34.3483	32.6212	30.5241	27.955	24.6225	19.9179	11.9313	10.9899	17.794	21.4137	23.7394	25.3326	26.4551	27.0452	27.0929	26.6234	26.0319	25.8836	26.7935	28.1843	29.1256	29.2244	28.2549	25.6409	19.188	15.8025	26.243	31.0673	33.9028	35.7001	36.8069	37.4001	37.5883	37.4634	37.1993	36.9287	36.7426	36.6829	36.7619	36.8401	36.8186	36.6618	36.3301	35.7479	34.8533	33.655	32.3752	31.5473	31.686
35.6748	34.2808	32.5541	30.4606	27.9004	24.5875	19.9369	12.2448	11.2	17.7393	21.335	23.661	25.264	26.4034	27.0152	27.09	26.6578	26.1106	25.9876	26.8788	28.2329	29.1466	29.2272	28.2428	25.6044	19.0062	15.3915	26.1996	31.0448	33.883	35.6789	36.7828	37.3714	37.5538	37.4224	37.1529	36.8794	36.6939	36.6367	36.7186	36.7984	36.7759	36.6161	36.2795	35.6896	34.7819	33.5616	32.2509	31.398	31.5425
35.6095	34.213	32.4869	30.3973	27.8463	24.554	19.9597	12.5529	11.4187	17.689	21.2576	23.583	25.1955	26.3517	26.9852	27.087	26.6916	26.1877	26.0892	26.9628	28.2812	29.1676	29.2305	28.2319	25.5713	18.8419	15.0167	26.1625	31.0242	33.8639	35.6581	36.7586	37.3424	37.5189	37.3809	37.1058	36.8293	36.6442	36.5896	36.6746	36.7559	36.7326	36.5699	36.2284	35.6309	34.7102	33.4675	32.1253	31.2465	31.3971
35.5439	34.1451	32.4196	30.334	27.7928	24.522	19.986	12.8543	11.6431	17.6428	21.1815	23.5054	25.1272	26.3001	26.9552	27.0838	26.7248	26.2632	26.1885	27.0454	28.3291	29.1887	29.2341	28.2221	25.5415	18.6974	14.6914	26.1317	31.0055	33.8456	35.6375	36.7344	37.3132	37.4836	37.3387	37.0579	36.7784	36.5937	36.5417	36.6297	36.7128	36.6887	36.5231	36.1769	35.5718	34.638	33.3729	31.9983	31.0926	31.2496
35.478	34.0769	32.3522	30.271	27.7399	24.4916	20.0154	13.1479	11.8708	17.6007	21.1067	23.4283	25.0591	26.2486	26.9251	27.0804	26.7573	26.337	26.2855	27.1266	28.3766	29.2099	29.2383	28.2134	25.5153	18.5749	14.4296	26.1073	30.9887	33.8281	35.6171	36.7102	37.2838	37.4478	37.296	37.0093	36.7266	36.5422	36.4929	36.584	36.6689	36.6442	36.4758	36.1249	35.5124	34.5655	33.2776	31.8699	30.9362	31.0999
35.4119	34.0085	32.2847	30.208	27.6876	24.4625	20.0478	13.4331	12.0997	17.5626	21.0331	23.3516	24.9911	26.197	26.8949	27.0769	26.7893	26.4092	26.3803	27.2064	28.4237	29.2311	29.2428	28.206	25.4927	18.4762	14.2444	26.0895	30.9739	33.8113	35.5971	36.686	37.2541	37.4116	37.2526	36.9599	36.6739	36.4899	36.4433	36.5376	36.6242	36.599	36.428	36.0725	35.4525	34.4925	33.1817	31.7402	30.7774	30.9482
35.3456	33.9399	32.2171	30.1452	27.6359	24.4348	20.0827	13.7096	12.3282	17.5283	20.9608	23.2754	24.9234	26.1456	26.8648	27.0731	26.8206	26.4798	26.4729	27.2848	28.4704	29.2523	29.2478	28.1997	25.4737	18.4031	14.1459	26.0782	30.961	33.7954	35.5773	36.6618	37.2242	37.3749	37.2087	36.9098	36.6203	36.4366	36.3928	36.4903	36.5789	36.5531	36.3796	36.0196	35.3923	34.4192	33.0852	31.609	30.616	30.7942
35.279	33.8711	32.1494	30.0825	27.5847	24.4085	20.12	13.9771	12.5548	17.4978	20.8897	23.1995	24.8558	26.0942	26.8346	27.0691	26.8512	26.5488	26.5634	27.3619	28.5166	29.2737	29.2531	28.1945	25.4584	18.3567	14.1397	26.0735	30.9501	33.7802	35.5578	36.6375	37.194	37.3378	37.1641	36.8588	36.5658	36.3825	36.3415	36.4423	36.5328	36.5066	36.3306	35.9663	35.3317	34.3456	32.9882	31.4764	30.4521	30.638
T1
20.9423	21.3991	22.1021	22.786	23.1713	23.165	22.7598	22.0014	21.0383	19.8228	18.5977	17.4395	16.1144	14.407	11.598	5.7463	-6.71331	10.6688	16.4921	19.898	22.1653	23.744	24.7853	25.3859	25.6081	25.4634	25.0174	24.2728	23.3417	22.3796	21.717	21.7081	20.7947	17.7863	9.78227	11.3653	22.0042	27.2032	30.557	32.8193	34.2822	35.0682	35.2329	34.8022	33.7446	31.9841	29.3113	25.1936	17.8128	3.01421
20.9418	21.399	22.1022	22.7861	23.1713	23.1649	22.7595	22.0011	21.0379	19.8224	18.5973	17.4392	16.1143	14.4072	11.599	5.75274	-6.55629	10.6721	16.4929	19.8982	22.1654	23.744	24.7852	25.3858	25.608	25.4633	25.0173	24.2725	23.3414	22.3792	21.7165	21.7074	20.7943	17.787	9.79516	11.3801	22.0059	27.2038	30.5574	32.8195	34.2824	35.0684	35.233	34.8023	33.7447	31.9843	29.3117	25.1946	17.8183	3.14661
20.9402	21.3987	22.1025	22.7863	23.1713	23.1646	22.7588	22.0001	21.0366	19.8211	18.5962	17.4384	16.114	14.4077	11.6019	5.77198	-6.11676	10.682	16.495	19.8989	22.1656	23.744	24.7851	25.3856	25.6076	25.4628	25.0167	24.2718	23.3406	22.3781	21.7149	21.7055	20.7931	17.7891	9.83357	11.4243	22.0111	27.2058	30.5584	32.8201	34.2828	35.0687	35.2334	34.8026	33.7451	31.9849	29.3128	25.1976	17.8346	3.52106
20.9377	21.3982	22.103	22.7868	23.1713	23.164	22.7577	21.9985	21.0346	19.8189	18.5943	17.437	16.1136	14.4086	11.6067	5.80384	-5.47092	10.6984	16.4987	19.9001	22.166	23.744	24.7849	25.3852	25.6071	25.4621	25.0157	24.2706	23.3391	22.3761	21.7122	21.7022	20.7911	17.7925	9.89683	11.4969	22.0198	27.209	30.5601	32.8212	34.2836	35.0693	35.2339	34.8032	33.7457	31.9858	29.3145	25.2027	17.8618	4.08087
20.9341	21.3976	22.1037	22.7874	23.1712	23.1631	22.7561	21.9962	21.0317	19.8159	18.5917	17.4351	16.1129	14.4098	11.6134	5.84803	-4.70338	10.7213	16.5037	19.9017	22.1665	23.7439	24.7846	25.3846	25.6062	25.461	25.0143	24.269	23.337	22.3734	21.7085	21.6976	20.7883	17.7974	9.98379	11.5965	22.0319	27.2135	30.5624	32.8227	34.2846	35.0702	35.2347	34.804	33.7467	31.9871	29.317	25.2097	17.8994	4.75949
20.9296	21.3967	22.1046	22.7881	23.1712	23.1621	22.754	21.9933	21.028	19.812	18.5883	17.4327	16.1121	14.4113	11.622	5.90414	-3.88247	10.7504	16.5102	19.9038	22.1672	23.7439	24.7842	25.3839	25.6052	25.4596	25.0125	24.2668	23.3344	22.3699	21.7038	21.6918	20.7847	17.8036	10.093	11.7212	22.0473	27.2192	30.5654	32.8246	34.286	35.0713	35.2357	34.805	33.7478	31.9888	29.3203	25.2186	17.9473	5.49931
20.924	21.3957	22.1057	22.7891	23.1711	23.1608	22.7515	21.9897	21.0234	19.8073	18.5841	17.4297	16.1111	14.4132	11.6325	5.97167	-3.05375	10.7858	16.5181	19.9063	22.168	23.7439	24.7837	25.3831	25.6039	25.4579	25.0104	24.2642	23.3311	22.3657	21.698	21.6846	20.7803	17.8111	10.2227	11.8688	22.0661	27.2263	30.5691	32.8269	34.2877	35.0726	35.237	34.8063	33.7493	31.9908	29.3242	25.2296	18.005	6.25875
20.9174	21.3944	22.107	22.7902	23.171	23.1592	22.7485	21.9855	21.0181	19.8017	18.5792	17.4262	16.1099	14.4154	11.6449	6.05003	-2.2439	10.8272	16.5273	19.9093	22.1689	23.7439	24.7831	25.382	25.6024	25.456	25.0078	24.2611	23.3273	22.3607	21.6911	21.6761	20.7752	17.8199	10.3709	12.0368	22.0882	27.2346	30.5735	32.8296	34.2896	35.0742	35.2384	34.8077	33.751	31.9932	29.3288	25.2425	18.0721	7.01123
20.9097	21.393	22.1085	22.7915	23.1709	23.1574	22.7451	21.9806	21.0119	19.7952	18.5735	17.4221	16.1085	14.4179	11.6591	6.13859	-1.46679	10.8743	16.538	19.9127	22.17	23.7439	24.7825	25.3809	25.6007	25.4537	25.0049	24.2576	23.3229	22.3549	21.6832	21.6663	20.7692	17.8301	10.5355	12.2227	22.1136	27.2441	30.5785	32.8328	34.2919	35.0761	35.2401	34.8095	33.753	31.996	29.3341	25.2573	18.1481	7.74141
20.9011	21.3914	22.1102	22.7929	23.1707	23.1554	22.7411	21.975	21.0048	19.7879	18.5671	17.4175	16.1069	14.4207	11.6751	6.23663	-0.728457	10.927	16.5501	19.9166	22.1713	23.7438	24.7817	25.3795	25.5987	25.4511	25.0016	24.2535	23.3179	22.3483	21.6742	21.6552	20.7624	17.8415	10.7145	12.4239	22.1421	27.2549	30.5842	32.8363	34.2945	35.0782	35.242	34.8114	33.7552	31.9991	29.3402	25.274	18.2325	8.44132
20.8915	21.3897	22.1121	22.7945	23.1706	23.1531	22.7368	21.9688	20.997	19.7797	18.5599	17.4124	16.1052	14.4239	11.6929	6.34341	-0.030529	10.9851	16.5635	19.9209	22.1727	23.7438	24.7809	25.3781	25.5965	25.4482	24.9978	24.249	23.3123	22.3409	21.6641	21.6428	20.7548	17.8542	10.9057	12.6379	22.1737	27.2669	30.5905	32.8403	34.2973	35.0805	35.2442	34.8135	33.7577	32.0026	29.3469	25.2925	18.3247	9.10758
20.8809	21.3877	22.1142	22.7963	23.1704	23.1506	22.7319	21.9619	20.9883	19.7706	18.5519	17.4067	16.1032	14.4274	11.7124	6.4582	0.627764	11.0482	16.5782	19.9256	22.1742	23.7437	24.78	25.3764	25.5941	25.445	24.9937	24.244	23.3061	22.3328	21.653	21.6291	20.7464	17.8682	11.1072	12.8623	22.2083	27.2801	30.5975	32.8447	34.3005	35.0831	35.2465	34.8159	33.7605	32.0065	29.3543	25.3129	18.424	9.73947
20.8693	21.3856	22.1165	22.7983	23.1703	23.1479	22.7267	21.9544	20.9788	19.7606	18.5432	17.4004	16.1011	14.4312	11.7336	6.58021	1.24838	11.116	16.5942	19.9308	22.1759	23.7437	24.7789	25.3746	25.5915	25.4415	24.9892	24.2386	23.2994	22.3239	21.6408	21.614	20.7372	17.8833	11.3171	13.0951	22.2459	27.2945	30.6051	32.8496	34.304	35.0859	35.2491	34.8185	33.7635	32.0107	29.3624	25.335	18.53	10.3378
20.8566	21.3833	22.1191	22.8004	23.1701	23.1449	22.7209	21.9462	20.9684	19.7498	18.5338	17.3937	16.0988	14.4354	11.7565	6.70869	1.83378	11.1884	16.6115	19.9364	22.1777	23.7436	24.7778	25.3727	25.5886	25.4377	24.9843	24.2326	23.292	22.3142	21.6276	21.5977	20.7272	17.8995	11.5336	13.3342	22.2863	27.3101	30.6134	32.8548	34.3077	35.0889	35.2519	34.8213	33.7667	32.0153	29.3711	25.3588	18.6419	10.904
20.843	21.3809	22.1218	22.8027	23.1699	23.1417	22.7147	21.9374	20.9572	19.7381	18.5235	17.3864	16.0963	14.4398	11.781	6.8429	2.38658	11.265	16.6301	19.9425	22.1796	23.7436	24.7767	25.3706	25.5855	25.4336	24.979	24.2262	23.284	22.3038	21.6133	21.58	20.7164	17.9169	11.7552	13.5778	22.3294	27.3269	30.6223	32.8604	34.3118	35.0922	35.2549	34.8244	33.7703	32.0202	29.3805	25.3844	18.7591	11.4401
20.8284	21.3783	22.1247	22.8051	23.1696	23.1383	22.708	21.9279	20.9452	19.7256	18.5126	17.3785	16.0936	14.4445	11.8071	6.98212	2.90935	11.3455	16.6498	19.9489	22.1817	23.7435	24.7754	25.3683	25.5821	25.4292	24.9733	24.2194	23.2755	22.2926	21.5979	21.561	20.7048	17.9354	11.9804	13.8245	22.3752	27.3448	30.6318	32.8665	34.3161	35.0958	35.2582	34.8277	33.7741	32.0255	29.3906	25.4116	18.8811	11.9481
20.8129	21.3756	22.1278	22.8078	23.1694	23.1346	22.7009	21.9178	20.9324	19.7121	18.5008	17.3701	16.0907	14.4496	11.8347	7.12565	3.40452	11.4295	16.6708	19.9558	22.1839	23.7434	24.774	25.3659	25.5785	25.4245	24.9673	24.212	23.2664	22.2806	21.5815	21.5407	20.6924	17.9549	12.2081	14.073	22.4235	27.3638	30.6419	32.8729	34.3208	35.0995	35.2617	34.8312	33.7781	32.0312	29.4013	25.4404	19.0073	12.4299
20.7963	21.3727	22.1312	22.8105	23.1691	23.1306	22.6933	21.9069	20.9187	19.6978	18.4883	17.3612	16.0876	14.4549	11.8638	7.27285	3.87431	11.517	16.6929	19.963	22.1862	23.7433	24.7726	25.3633	25.5747	25.4195	24.9608	24.2042	23.2566	22.2678	21.564	21.519	20.6791	17.9755	12.437	14.322	22.4742	27.3839	30.6527	32.8798	34.3257	35.1036	35.2654	34.8349	33.7824	32.0372	29.4127	25.4707	19.1371	12.8876
20.7788	21.3697	22.1347	22.8135	23.1688	23.1265	22.6852	21.8955	20.9041	19.6826	18.475	17.3517	16.0844	14.4605	11.8944	7.4231	4.32078	11.6074	16.7161	19.9707	22.1887	23.7432	24.771	25.3606	25.5707	25.4142	24.9539	24.1958	23.2463	22.2542	21.5455	21.496	20.665	17.997	12.6664	14.5706	22.5273	27.4052	30.6641	32.887	34.3309	35.1078	35.2693	34.8389	33.787	32.0435	29.4247	25.5025	19.27	13.3228
20.7604	21.3666	22.1385	22.8166	23.1685	23.1221	22.6767	21.8833	20.8887	19.6665	18.461	17.3417	16.0809	14.4664	11.9263	7.57582	4.74577	11.7005	16.7404	19.9787	22.1912	23.7431	24.7694	25.3577	25.5664	25.4086	24.9467	24.1871	23.2354	22.2399	21.5258	21.4717	20.6501	18.0193	12.8952	14.818	22.5826	27.4274	30.6761	32.8947	34.3365	35.1123	35.2734	34.843	33.7918	32.0503	29.4373	25.5358	19.4055	13.7372
20.7409	21.3634	22.1424	22.8199	23.1682	23.1174	22.6677	21.8705	20.8725	19.6496	18.4462	17.3311	16.0773	14.4725	11.9595	7.73049	5.15094	11.7961	16.7658	19.9871	22.1939	23.743	24.7677	25.3547	25.5619	25.4027	24.9391	24.1778	23.2239	22.2248	21.5051	21.446	20.6344	18.0426	13.123	15.0635	22.6399	27.4508	30.6886	32.9027	34.3423	35.1171	35.2778	34.8474	33.7969	32.0573	29.4505	25.5704	19.5431	14.1323
20.7206	21.36	22.1466	22.8233	23.1679	23.1125	22.6582	21.857	20.8554	19.6317	18.4306	17.32	16.0734	14.4789	11.994	7.88661	5.53779	11.8939	16.7922	19.9959	22.1968	23.7428	24.7659	25.3515	25.5572	25.3965	24.9311	24.1681	23.2118	22.2089	21.4833	21.419	20.6178	18.0667	13.3491	15.3066	22.6992	27.4751	30.7018	32.9111	34.3484	35.122	35.2824	34.852	33.8022	32.0647	29.4644	25.6064	19.6823	14.5095
20.6993	21.3566	22.151	22.8269	23.1675	23.1074	22.6483	21.8429	20.8375	19.613	18.4143	17.3084	16.0694	14.4856	12.0297	8.04375	5.90767	11.9936	16.8195	20.0051	22.1997	23.7427	24.7639	25.3481	25.5523	25.39	24.9226	24.1578	23.1991	22.1922	21.4605	21.3906	20.6004	18.0915	13.573	15.5468	22.7604	27.5004	30.7156	32.9199	34.3548	35.1272	35.2872	34.8569	33.8078	32.0724	29.4788	25.6436	19.8229	14.87
20.6771	21.353	22.1556	22.8306	23.1671	23.102	22.638	21.8281	20.8187	19.5933	18.3971	17.2962	16.0652	14.4925	12.0665	8.2015	6.2618	12.095	16.8478	20.0146	22.2027	23.7425	24.7619	25.3446	25.5471	25.3832	24.9138	24.1472	23.1859	22.1748	21.4366	21.3609	20.5822	18.1171	13.7942	15.7838	22.8234	27.5267	30.7299	32.9291	34.3614	35.1327	35.2922	34.8619	33.8136	32.0805	29.4938	25.6821	19.9644	15.215
20.6539	21.3494	22.1603	22.8345	23.1667	23.0964	22.6271	21.8126	20.799	19.5728	18.3793	17.2835	16.0608	14.4997	12.1045	8.35949	6.60127	12.1978	16.877	20.0244	22.2059	23.7423	24.7599	25.3409	25.5417	25.3761	24.9047	24.136	23.172	22.1565	21.4116	21.3298	20.5631	18.1433	14.0126	16.0173	22.888	27.5539	30.7447	32.9387	34.3684	35.1384	35.2974	34.8672	33.8197	32.0889	29.5093	25.7217	20.1064	15.5454
20.6299	21.3457	22.1654	22.8385	23.1663	23.0906	22.6158	21.7964	20.7785	19.5514	18.3606	17.2703	16.0561	14.507	12.1435	8.5174	6.92707	12.3017	16.9071	20.0346	22.2092	23.7421	24.7577	25.3371	25.5361	25.3686	24.8951	24.1244	23.1575	22.1375	21.3855	21.2973	20.5432	18.1702	14.2279	16.247	22.9541	27.5821	30.7602	32.9486	34.3756	35.1443	35.3029	34.8727	33.8261	32.0977	29.5255	25.7624	20.2487	15.8623
20.605	21.342	22.1706	22.8427	23.1658	23.0845	22.604	21.7796	20.7571	19.5291	18.3412	17.2565	16.0513	14.5147	12.1834	8.67491	7.2401	12.4067	16.9379	20.0451	22.2125	23.7419	24.7554	25.3332	25.5302	25.3609	24.8851	24.1122	23.1425	22.1177	21.3583	21.2635	20.5224	18.1976	14.4397	16.4729	23.0217	27.6111	30.7761	32.9589	34.3831	35.1504	35.3085	34.8784	33.8326	32.1068	29.5421	25.8041	20.3909	16.1664
20.5791	21.3382	22.176	22.8471	23.1653	23.0782	22.5918	21.7621	20.7349	19.5058	18.321	17.2422	16.0463	14.5225	12.2243	8.83179	7.54117	12.5124	16.9696	20.0559	22.216	23.7416	24.753	25.329	25.5241	25.3529	24.8748	24.0997	23.1268	22.0971	21.3301	21.2283	20.5008	18.2255	14.6481	16.6948	23.0906	27.641	30.7927	32.9696	34.3909	35.1568	35.3144	34.8844	33.8395	32.1162	29.5593	25.8468	20.5328	16.4585
20.5525	21.3343	22.1816	22.8516	23.1648	23.0716	22.5791	21.7439	20.7118	19.4817	18.3	17.2273	16.0411	14.5305	12.2661	8.98778	7.83102	12.6187	17.0019	20.067	22.2195	23.7414	24.7506	25.3247	25.5178	25.3446	24.864	24.0866	23.1106	22.0758	21.3007	21.1917	20.4783	18.2539	14.8527	16.9125	23.1607	27.6717	30.8097	32.9807	34.399	35.1634	35.3205	34.8905	33.8466	32.1259	29.577	25.8904	20.6742	16.7394
20.5249	21.3304	22.1875	22.8562	23.1643	23.0649	22.5659	21.725	20.6878	19.4566	18.2783	17.2119	16.0356	14.5387	12.3086	9.14268	8.11031	12.7255	17.035	20.0784	22.2232	23.7411	24.748	25.3203	25.5113	25.336	24.8529	24.073	23.0937	22.0536	21.2703	21.1537	20.4549	18.2827	15.0537	17.1262	23.2319	27.7032	30.8272	32.9921	34.4073	35.1703	35.3268	34.8969	33.8539	32.1359	29.5953	25.9348	20.8148	17.0096
20.4966	21.3266	22.1936	22.861	23.1637	23.0578	22.5523	21.7055	20.6629	19.4307	18.2558	17.196	16.03	14.5471	12.352	9.29632	8.37966	12.8324	17.0687	20.0901	22.2269	23.7408	24.7454	25.3157	25.5045	25.3271	24.8414	24.059	23.0763	22.0307	21.2388	21.1144	20.4307	18.3119	15.2508	17.3356	23.3041	27.7355	30.8453	33.0038	34.4159	35.1774	35.3334	34.9035	33.8615	32.1463	29.614	25.9801	20.9546	17.2698
20.4674	21.3227	22.1999	22.866	23.1632	23.0506	22.5382	21.6853	20.6372	19.4038	18.2324	17.1795	16.0242	14.5557	12.396	9.44853	8.63963	12.9395	17.1031	20.1021	22.2308	23.7404	24.7427	25.311	25.4976	25.318	24.8295	24.0445	23.0582	22.007	21.2062	21.0736	20.4056	18.3414	15.4441	17.541	23.3772	27.7685	30.8638	33.0159	34.4248	35.1847	35.3401	34.9103	33.8693	32.157	29.6332	26.0261	21.0932	17.5204
20.4374	21.3188	22.2064	22.8711	23.1625	23.043	22.5236	21.6643	20.6105	19.376	18.2084	17.1625	16.0181	14.5644	12.4406	9.59918	8.89073	13.0464	17.138	20.1143	22.2347	23.7401	24.7398	25.3061	25.4904	25.3085	24.8172	24.0295	23.0396	21.9825	21.1725	21.0314	20.3796	18.3711	15.6336	17.7422	23.4512	27.8023	30.8829	33.0284	34.434	35.1922	35.347	34.9173	33.8773	32.168	29.6528	26.0728	21.2306	17.7621
20.4066	21.3149	22.2131	22.8763	23.1619	23.0353	22.5086	21.6427	20.583	19.3472	18.1835	17.145	16.0119	14.5733	12.4858	9.74814	9.13343	13.1532	17.1734	20.1268	22.2386	23.7397	24.7369	25.301	25.4829	25.2987	24.8046	24.0141	23.0204	21.9572	21.1377	20.9878	20.3527	18.4011	15.8192	17.9393	23.5259	27.8367	30.9024	33.0412	34.4434	35.1999	35.3542	34.9246	33.8856	32.1793	29.6729	26.1201	21.3666	17.9952
20.375	21.311	22.22	22.8817	23.1612	23.0273	22.4931	21.6204	20.5546	19.3175	18.1578	17.127	16.0054	14.5824	12.5316	9.89532	9.36817	13.2596	17.2093	20.1395	22.2427	23.7393	24.7339	25.2958	25.4753	25.2886	24.7915	23.9982	23.0005	21.9311	21.1018	20.9428	20.3249	18.4312	16.001	18.1323	23.6012	27.8718	30.9223	33.0543	34.4531	35.2079	35.3616	34.932	33.8942	32.1908	29.6935	26.1679	21.5011	18.2201
20.3427	21.3072	22.2272	22.8872	23.1605	23.0191	22.4771	21.5974	20.5253	19.2869	18.1314	17.1084	15.9987	14.5915	12.5778	10.0406	9.59534	13.3656	17.2457	20.1525	22.2468	23.7388	24.7308	25.2904	25.4674	25.2783	24.7781	23.9818	22.9801	21.9043	21.0648	20.8964	20.2963	18.4615	16.179	18.3214	23.6771	27.9075	30.9428	33.0678	34.463	35.2161	35.3692	34.9397	33.903	32.2027	29.7144	26.2164	21.634	18.4373
20.3097	21.3035	22.2346	22.8928	23.1598	23.0106	22.4607	21.5737	20.495	19.2554	18.1042	17.0893	15.9919	14.6008	12.6244	10.184	9.8153	13.471	17.2825	20.1657	22.251	23.7384	24.7275	25.2849	25.4593	25.2676	24.7643	23.9649	22.9591	21.8766	21.0266	20.8485	20.2667	18.4918	16.3532	18.5065	23.7535	27.9439	30.9636	33.0815	34.4732	35.2246	35.377	34.9476	33.912	32.2149	29.7358	26.2652	21.7652	18.6471
20.2759	21.2998	22.2422	22.8986	23.159	23.0019	22.4438	21.5494	20.4639	19.2229	18.0762	17.0696	15.9848	14.6103	12.6714	10.3253	10.0284	13.5758	17.3197	20.179	22.2552	23.7379	24.7242	25.2792	25.451	25.2567	24.7501	23.9475	22.9374	21.8481	20.9874	20.7991	20.2362	18.5221	16.5236	18.6878	23.8303	27.9808	30.9849	33.0957	34.4836	35.2332	35.385	34.9557	33.9212	32.2274	29.7576	26.3145	21.8947	18.8498
20.2415	21.2963	22.25	22.9045	23.1583	22.993	22.4264	21.5243	20.4319	19.1894	18.0474	17.0494	15.9775	14.6198	12.7187	10.4646	10.235	13.6798	17.3572	20.1926	22.2595	23.7373	24.7208	25.2734	25.4425	25.2454	24.7355	23.9297	22.9152	21.8189	20.9471	20.7483	20.2048	18.5524	16.6904	18.8652	23.9075	28.0183	31.0066	33.1101	34.4944	35.2421	35.3932	34.964	33.9307	32.2402	29.7798	26.3642	22.0224	19.0458
20.2065	21.2928	22.2581	22.9105	23.1574	22.9838	22.4085	21.4985	20.3989	19.155	18.0178	17.0287	15.9699	14.6294	12.7663	10.6018	10.4353	13.783	17.395	20.2063	22.2639	23.7367	24.7173	25.2674	25.4338	25.2339	24.7206	23.9114	22.8923	21.7889	20.9057	20.6961	20.1724	18.5827	16.8536	19.0389	23.9849	28.0563	31.0288	33.1248	34.5053	35.2512	35.4016	34.9725	33.9404	32.2532	29.8023	26.4142	22.1482	19.2352
20.1708	21.2894	22.2663	22.9167	23.1566	22.9744	22.3902	21.472	20.365	19.1196	17.9874	17.0075	15.9622	14.6391	12.8141	10.7368	10.6296	13.8854	17.433	20.2202	22.2683	23.7361	24.7137	25.2613	25.4248	25.2221	24.7052	23.8926	22.8689	21.758	20.8631	20.6423	20.1392	18.6128	17.0132	19.209	24.0625	28.0948	31.0513	33.1399	34.5165	35.2605	35.4102	34.9812	33.9504	32.2665	29.8252	26.4644	22.272	19.4185
20.1345	21.2862	22.2748	22.923	23.1557	22.9648	22.3714	21.4447	20.3302	19.0833	17.9562	16.9858	15.9543	14.6488	12.8621	10.8696	10.8182	13.9867	17.4713	20.2343	22.2727	23.7354	24.71	25.255	25.4156	25.21	24.6895	23.8733	22.8448	21.7264	20.8194	20.5871	20.1049	18.6428	17.1693	19.3755	24.1402	28.1338	31.0742	33.1552	34.528	35.27	35.4191	34.9901	33.9605	32.2802	29.8484	26.5149	22.3939	19.5957
20.0976	21.2831	22.2835	22.9294	23.1548	22.9549	22.3522	21.4168	20.2944	19.046	17.9242	16.9635	15.9461	14.6587	12.9102	11.0003	11.0013	14.0871	17.5098	20.2485	22.2772	23.7347	24.7062	25.2486	25.4062	25.1976	24.6734	23.8536	22.8202	21.694	20.7746	20.5304	20.0698	18.6726	17.3219	19.5384	24.2181	28.1732	31.0975	33.1709	34.5397	35.2797	35.4281	34.9992	33.971	32.294	29.872	26.5656	22.5138	19.7673
20.0602	21.2802	22.2925	22.936	23.1538	22.9448	22.3324	21.3882	20.2577	19.0077	17.8914	16.9407	15.9377	14.6685	12.9584	11.1288	11.1792	14.1863	17.5484	20.2628	22.2817	23.734	24.7023	25.242	25.3966	25.1849	24.657	23.8334	22.7949	21.6608	20.7286	20.4722	20.0337	18.7021	17.4711	19.698	24.2959	28.213	31.1211	33.1868	34.5516	35.2896	35.4373	35.0086	33.9816	32.3082	29.8959	26.6164	22.6317	19.9333
20.0223	21.2775	22.3017	22.9427	23.1528	22.9344	22.3122	21.3588	20.2201	18.9684	17.8578	16.9174	15.9291	14.6785	13.0066	11.2551	11.3519	14.2845	17.5872	20.2773	22.2862	23.7332	24.6983	25.2352	25.3868	25.172	24.6401	23.8127	22.7691	21.6267	20.6816	20.4124	19.9966	18.7314	17.617	19.8542	24.3738	28.2532	31.1451	33.203	34.5638	35.2998	35.4468	35.0181	33.9924	32.3226	29.9201	26.6673	22.7476	20.0939
19.9839	21.275	22.311	22.9495	23.1518	22.9238	22.2916	21.3287	20.1815	18.9281	17.8234	16.8936	15.9202	14.6884	13.0548	11.3791	11.5198	14.3815	17.626	20.2919	22.2908	23.7324	24.6942	25.2283	25.3767	25.1587	24.6229	23.7915	22.7426	21.5919	20.6334	20.3511	19.9585	18.7604	17.7596	20.0071	24.4515	28.2938	31.1694	33.2195	34.5762	35.3102	35.4564	35.0279	34.0035	32.3372	29.9446	26.7183	22.8614	20.2494
19.9452	21.2726	22.3207	22.9564	23.1507	22.913	22.2704	21.2979	20.1419	18.8869	17.7882	16.8692	15.9112	14.6983	13.103	11.501	11.683	14.4772	17.6649	20.3065	22.2954	23.7315	24.69	25.2213	25.3665	25.1452	24.6053	23.7699	22.7155	21.5563	20.584	20.2883	19.9195	18.789	17.8991	20.1568	24.5291	28.3348	31.1941	33.2363	34.5889	35.3207	35.4663	35.0378	34.0148	32.3522	29.9693	26.7693	22.9731	20.4
19.906	21.2705	22.3305	22.9634	23.1496	22.902	22.2488	21.2664	20.1014	18.8446	17.7522	16.8443	15.9019	14.7083	13.1511	11.6206	11.8417	14.5717	17.7038	20.3213	22.3	23.7305	24.6857	25.2141	25.356	25.1314	24.5873	23.7478	22.6878	21.5199	20.5335	20.2239	19.8795	18.8172	18.0354	20.3034	24.6065	28.376	31.2191	33.2534	34.6017	35.3315	35.4763	35.048	34.0263	32.3673	29.9943	26.8203	23.0828	20.5457
19.8664	21.2687	22.3406	22.9706	23.1485	22.8907	22.2267	21.2341	20.0599	18.8013	17.7154	16.8189	15.8924	14.7183	13.199	11.738	11.996	14.665	17.7428	20.3361	22.3046	23.7296	24.6813	25.2067	25.3453	25.1173	24.569	23.7252	22.6595	21.4826	20.4819	20.158	19.8385	18.845	18.1686	20.447	24.6838	28.4176	31.2444	33.2707	34.6148	35.3425	35.4865	35.0583	34.0381	32.3827	30.0196	26.8712	23.1904	20.6868
19.8266	21.2671	22.3509	22.9778	23.1473	22.8792	22.2042	21.2011	20.0174	18.7569	17.6777	16.793	15.8826	14.7282	13.2468	11.8533	12.1461	14.7569	17.7816	20.351	22.3091	23.7285	24.6768	25.1992	25.3344	25.1029	24.5503	23.7021	22.6306	21.4446	20.4291	20.0905	19.7964	18.8723	18.2988	20.5875	24.7607	28.4594	31.27	33.2883	34.6282	35.3537	35.497	35.0689	34.05	32.3984	30.0451	26.9221	23.2959	20.8234
19.7865	21.2658	22.3615	22.9852	23.1461	22.8674	22.1812	21.1674	19.9739	18.7116	17.6393	16.7666	15.8727	14.7381	13.2945	11.9663	12.2922	14.8475	17.8205	20.366	22.3137	23.7274	24.6722	25.1915	25.3233	25.0883	24.5312	23.6785	22.6011	21.4058	20.3752	20.0214	19.7534	18.8992	18.426	20.7251	24.8374	28.5015	31.2958	33.3061	34.6417	35.3651	35.5076	35.0796	34.0622	32.4143	30.0708	26.9728	23.3994	20.9556
19.7462	21.2647	22.3722	22.9927	23.1448	22.8554	22.1577	21.1329	19.9294	18.6652	17.6	16.7397	15.8625	14.748	13.3419	12.0772	12.4343	14.9367	17.8592	20.3809	22.3183	23.7263	24.6674	25.1837	25.312	25.0734	24.5118	23.6545	22.571	21.3661	20.3201	19.9507	19.7093	18.9256	18.5503	20.8599	24.9137	28.5437	31.322	33.3242	34.6555	35.3767	35.5184	35.0906	34.0746	32.4304	30.0968	27.0234	23.5008	21.0836
19.7057	21.264	22.3832	23.0003	23.1436	22.8432	22.1337	21.0977	19.8839	18.6177	17.5599	16.7123	15.852	14.7578	13.389	12.1859	12.5725	15.0246	17.8978	20.3959	22.3229	23.725	24.6626	25.1757	25.3004	25.0582	24.492	23.63	22.5402	21.3256	20.2639	19.8783	19.6642	18.9514	18.6718	20.9919	24.9897	28.5862	31.3484	33.3425	34.6695	35.3885	35.5294	35.1017	34.0872	32.4468	30.1229	27.0738	23.6001	21.2074
19.6651	21.2637	22.3945	23.008	23.1422	22.8308	22.1093	21.0617	19.8374	18.5692	17.519	16.6844	15.8414	14.7676	13.4358	12.2925	12.7071	15.1111	17.9363	20.411	22.3275	23.7238	24.6577	25.1676	25.2887	25.0427	24.4718	23.605	22.5088	21.2844	20.2064	19.8044	19.6181	18.9766	18.7905	21.1212	25.0652	28.6289	31.3751	33.361	34.6837	35.4005	35.5406	35.1131	34.1	32.4634	30.1492	27.124	23.6974	21.3273
19.6245	21.2636	22.4059	23.0158	23.1409	22.8182	22.0844	21.0249	19.7898	18.5197	17.4773	16.6559	15.8305	14.7773	13.4823	12.3969	12.8381	15.1962	17.9745	20.426	22.332	23.7224	24.6526	25.1594	25.2768	25.027	24.4512	23.5796	22.4769	21.2423	20.1478	19.7288	19.5709	19.0012	18.9065	21.2479	25.1404	28.6718	31.402	33.3798	34.6981	35.4127	35.552	35.1246	34.113	32.4802	30.1757	27.174	23.7926	21.4432
19.5839	21.264	22.4176	23.0237	23.1395	22.8053	22.059	20.9874	19.7413	18.469	17.4347	16.627	15.8193	14.7869	13.5285	12.4992	12.9656	15.2798	18.0126	20.441	22.3365	23.721	24.6475	25.1509	25.2646	25.0109	24.4303	23.5536	22.4443	21.1994	20.0881	19.6515	19.5226	19.0252	19.0198	21.3719	25.2151	28.7148	31.4291	33.3988	34.7127	35.425	35.5636	35.1363	34.1262	32.4972	30.2024	27.2237	23.8858	21.5553
19.5433	21.2647	22.4295	23.0317	23.138	22.7922	22.0331	20.9492	19.6917	18.4173	17.3913	16.5976	15.808	14.7964	13.5743	12.5995	13.0897	15.3621	18.0505	20.456	22.341	23.7195	24.6422	25.1424	25.2523	24.9946	24.409	23.5272	22.4111	21.1557	20.0271	19.5725	19.4733	19.0485	19.1305	21.4934	25.2893	28.7579	31.4565	33.4181	34.7276	35.4376	35.5754	35.1482	34.1397	32.5145	30.2292	27.2732	23.977	21.6638
19.5029	21.2658	22.4417	23.0398	23.1365	22.7788	22.0068	20.9102	19.641	18.3645	17.347	16.5677	15.7964	14.8058	13.6196	12.6977	13.2106	15.4429	18.0881	20.471	22.3455	23.718	24.6369	25.1336	25.2397	24.9781	24.3874	23.5004	22.3772	21.1111	19.965	19.4919	19.4229	19.0712	19.2386	21.6124	25.363	28.8011	31.4841	33.4375	34.7426	35.4504	35.5873	35.1604	34.1533	32.5319	30.2562	27.3223	24.0662	21.7686
19.4626	21.2673	22.4541	23.048	23.135	22.7653	21.98	20.8704	19.5893	18.3106	17.302	16.5372	15.7845	14.8151	13.6646	12.7938	13.3282	15.5223	18.1255	20.4859	22.3499	23.7164	24.6314	25.1248	25.227	24.9613	24.3654	23.473	22.3428	21.0658	19.9017	19.4095	19.3713	19.0931	19.3442	21.729	25.4363	28.8444	31.5119	33.4572	34.7578	35.4633	35.5994	35.1727	34.1671	32.5496	30.2833	27.3712	24.1534	21.8698
19.4226	21.2692	22.4667	23.0564	23.1335	22.7515	21.9528	20.8298	19.5365	18.2556	17.2561	16.5063	15.7725	14.8243	13.709	12.8879	13.4427	15.6002	18.1626	20.5008	22.3542	23.7147	24.6258	25.1157	25.214	24.9442	24.3431	23.4452	22.3077	21.0196	19.8372	19.3254	19.3187	19.1143	19.4473	21.8432	25.5089	28.8878	31.5398	33.4771	34.7733	35.4765	35.6118	35.1852	34.1811	32.5674	30.3105	27.4197	24.2387	21.9677
19.383	21.2716	22.4796	23.0648	23.1319	22.7375	21.9251	20.7885	19.4826	18.1994	17.2093	16.4749	15.7601	14.8333	13.753	12.9799	13.5542	15.6767	18.1994	20.5156	22.3585	23.7129	24.6201	25.1066	25.2008	24.9268	24.3203	23.4169	22.272	20.9726	19.7715	19.2395	19.265	19.1348	19.548	21.9551	25.581	28.9312	31.568	33.4971	34.7889	35.4898	35.6243	35.1978	34.1954	32.5855	30.3378	27.4678	24.322	22.0621
19.3437	21.2745	22.4926	23.0733	23.1302	22.7233	21.8969	20.7464	19.4276	18.1421	17.1617	16.4431	15.7476	14.8422	13.7965	13.07	13.6628	15.7518	18.2358	20.5304	22.3628	23.7111	24.6143	25.0972	25.1875	24.9092	24.2973	23.3881	22.2357	20.9248	19.7046	19.1519	19.2101	19.1545	19.6464	22.0647	25.6526	28.9746	31.5963	33.5174	34.8047	35.5033	35.637	35.2107	34.2098	32.6037	30.3652	27.5155	24.4033	22.1533
19.3049	21.2778	22.506	23.0818	23.1286	22.7089	21.8683	20.7035	19.3715	18.0837	17.1133	16.4107	15.7348	14.8509	13.8395	13.1581	13.7685	15.8254	18.2719	20.545	22.367	23.7092	24.6084	25.0878	25.1739	24.8913	24.2739	23.3589	22.1988	20.8761	19.6365	19.0625	19.1541	19.1734	19.7424	22.1721	25.7235	29.0181	31.6248	33.5379	34.8207	35.517	35.6498	35.2237	34.2244	32.6221	30.3927	27.5629	24.4828	22.2412
19.2667	21.2817	22.5195	23.0905	23.1269	22.6943	21.8391	20.6598	19.3143	18.0241	17.064	16.3779	15.7217	14.8595	13.8819	13.2442	13.8714	15.8976	18.3077	20.5596	22.3711	23.7071	24.6024	25.0781	25.1602	24.8731	24.2501	23.3291	22.1612	20.8267	19.5672	18.9712	19.0969	19.1915	19.8361	22.2773	25.7938	29.0616	31.6535	33.5585	34.8369	35.5308	35.6629	35.237	34.2392	32.6408	30.4203	27.6098	24.5603	22.326
19.2291	21.286	22.5333	23.0993	23.1251	22.6794	21.8096	20.6153	19.256	17.9633	17.0139	16.3445	15.7085	14.8679	13.9237	13.3284	13.9715	15.9683	18.343	20.5741	22.3751	23.7051	24.5963	25.0684	25.1462	24.8547	24.226	23.2989	22.1231	20.7764	19.4966	18.8782	19.0386	19.2087	19.9276	22.3804	25.8636	29.105	31.6822	33.5793	34.8532	35.5449	35.6761	35.2504	34.2542	32.6596	30.448	27.6563	24.636	22.4076
19.1922	21.2909	22.5473	23.1081	23.1233	22.6644	21.7795	20.57	19.1965	17.9014	16.9629	16.3108	15.6949	14.8761	13.9649	13.4107	14.0689	16.0376	18.378	20.5884	22.3791	23.7029	24.59	25.0584	25.1321	24.8361	24.2015	23.2683	22.0843	20.7252	19.4249	18.7832	18.9791	19.2252	20.0169	22.4814	25.9327	29.1485	31.7112	33.6003	34.8698	35.5591	35.6895	35.264	34.2693	32.6785	30.4757	27.7024	24.7098	22.4862
19.1561	21.2963	22.5615	23.1171	23.1215	22.6491	21.749	20.5239	19.1359	17.8382	16.9111	16.2765	15.6812	14.8841	14.0055	13.4911	14.1638	16.1055	18.4126	20.6027	22.383	23.7006	24.5836	25.0484	25.1177	24.8172	24.1767	23.2372	22.0448	20.6732	19.3519	18.6864	18.9183	19.2407	20.104	22.5804	26.0011	29.1919	31.7402	33.6215	34.8865	35.5735	35.7031	35.2777	34.2847	32.6977	30.5035	27.748	24.7818	22.5619
19.1209	21.3023	22.576	23.1261	23.1196	22.6337	21.7181	20.477	19.0741	17.7739	16.8584	16.2418	15.6671	14.8919	14.0455	13.5697	14.256	16.1719	18.4467	20.6168	22.3868	23.6983	24.5771	25.0382	25.1032	24.798	24.1515	23.2056	22.0048	20.6204	19.2777	18.5877	18.8564	19.2554	20.189	22.6773	26.0689	29.2352	31.7694	33.6428	34.9034	35.5881	35.7168	35.2917	34.3002	32.717	30.5313	27.7931	24.8519	22.6345
19.0866	21.3089	22.5907	23.1352	23.1178	22.618	21.6867	20.4293	19.0111	17.7083	16.8048	16.2066	15.6529	14.8994	14.0849	13.6463	14.3458	16.2369	18.4804	20.6308	22.3905	23.6958	24.5705	25.0278	25.0885	24.7786	24.126	23.1735	21.9641	20.5668	19.2022	18.4871	18.7933	19.2692	20.2719	22.7724	26.136	29.2784	31.7986	33.6643	34.9205	35.6028	35.7307	35.3058	34.316	32.7365	30.5592	27.8378	24.9203	22.7043
19.0534	21.316	22.6056	23.1444	23.1158	22.6022	21.6548	20.3807	18.9469	17.6414	16.7504	16.171	15.6384	14.9068	14.1236	13.7212	14.4331	16.3005	18.5136	20.6446	22.3942	23.6933	24.5638	25.0173	25.0736	24.7589	24.1001	23.1409	21.9228	20.5123	19.1256	18.3846	18.7289	19.2821	20.3528	22.8654	26.2025	29.3216	31.828	33.6859	34.9377	35.6177	35.7448	35.3201	34.3319	32.7561	30.5871	27.882	24.9868	22.7713
19.0214	21.3237	22.6208	23.1537	23.1139	22.5861	21.6225	20.3314	18.8815	17.5734	16.6951	16.1349	15.6236	14.9139	14.1616	13.7942	14.5181	16.3626	18.5464	20.6583	22.3977	23.6906	24.557	25.0066	25.0585	24.739	24.074	23.1079	21.8808	20.457	19.0476	18.28	18.6633	19.2941	20.4317	22.9566	26.2683	29.3647	31.8575	33.7077	34.9551	35.6328	35.7591	35.3346	34.348	32.7759	30.615	27.9256	25.0516	22.8354
18.9906	21.3321	22.6362	23.163	23.1119	22.5699	21.5897	20.2812	18.8149	17.504	16.639	16.0984	15.6086	14.9208	14.1989	13.8654	14.6006	16.4234	18.5787	20.6718	22.4011	23.6879	24.55	24.9958	25.0432	24.7188	24.0474	23.0745	21.8382	20.4008	18.9684	18.1735	18.5964	19.3051	20.5085	23.046	26.3334	29.4077	31.887	33.7296	34.9726	35.648	35.7735	35.3492	34.3642	32.7959	30.6429	27.9688	25.1147	22.8969
18.9611	21.341	22.6518	23.1724	23.1099	22.5534	21.5565	20.2302	18.7471	17.4334	16.582	16.0614	15.5934	14.9274	14.2355	13.9348	14.6809	16.4827	18.6104	20.6851	22.4044	23.6851	24.543	24.9848	25.0277	24.6984	24.0206	23.0405	21.795	20.3438	18.888	18.0649	18.5283	19.3153	20.5835	23.1336	26.3979	29.4505	31.9166	33.7517	34.9904	35.6634	35.7881	35.3641	34.3806	32.816	30.6709	28.0115	25.176	22.9556
18.9331	21.3507	22.6676	23.1819	23.1078	22.5368	21.5229	20.1783	18.6779	17.3614	16.5241	16.024	15.5779	14.9338	14.2714	14.0024	14.7589	16.5407	18.6417	20.6982	22.4076	23.6821	24.5358	24.9737	25.012	24.6777	23.9934	23.0061	21.7512	20.286	18.8063	17.9543	18.4588	19.3244	20.6566	23.2193	26.4616	29.4933	31.9463	33.7739	35.0082	35.679	35.8028	35.379	34.3972	32.8362	30.6988	28.0536	25.2356	23.0116
18.9066	21.3609	22.6837	23.1915	23.1057	22.52	21.4888	20.1257	18.6076	17.2882	16.4654	15.9862	15.5622	14.9399	14.3066	14.0683	14.8347	16.5972	18.6725	20.7112	22.4107	23.6791	24.5285	24.9625	24.9962	24.6568	23.9659	22.9713	21.7067	20.2272	18.7233	17.8416	18.3881	19.3326	20.7277	23.3034	26.5247	29.5358	31.9761	33.7962	35.0262	35.6947	35.8177	35.3942	34.414	32.8566	30.7267	28.0952	25.2935	23.065
18.8817	21.3718	22.7	23.2012	23.1036	22.503	21.4542	20.0721	18.5359	17.2136	16.4057	15.9479	15.5462	14.9457	14.341	14.1325	14.9082	16.6524	18.7027	20.7239	22.4137	23.6759	24.521	24.9511	24.9802	24.6357	23.938	22.9359	21.6616	20.1677	18.6391	17.7268	18.316	19.3398	20.7971	23.3857	26.5871	29.5783	32.0059	33.8187	35.0444	35.7106	35.8328	35.4095	34.4309	32.8772	30.7546	28.1363	25.3498	23.1158
18.8584	21.3834	22.7165	23.2109	23.1015	22.4858	21.4193	20.0178	18.4629	17.1376	16.3452	15.9092	15.53	14.9512	14.3747	14.1949	14.9797	16.7062	18.7324	20.7364	22.4165	23.6727	24.5135	24.9395	24.964	24.6143	23.9098	22.9002	21.6159	20.1073	18.5536	17.6098	18.2426	19.3461	20.8646	23.4664	26.6487	29.6206	32.0357	33.8412	35.0627	35.7266	35.848	35.425	34.448	32.8978	30.7825	28.1769	25.4044	23.164
18.837	21.3957	22.7332	23.2207	23.0994	22.4685	21.3839	19.9625	18.3886	17.0603	16.2839	15.8701	15.5135	14.9564	14.4075	14.2557	15.049	16.7586	18.7616	20.7488	22.4192	23.6693	24.5058	24.9278	24.9476	24.5927	23.8813	22.8639	21.5695	20.046	18.4668	17.4907	18.1679	19.3514	20.9304	23.5454	26.7097	29.6627	32.0656	33.8639	35.0812	35.7428	35.8634	35.4407	34.4653	32.9186	30.8104	28.2169	25.4574	23.2097
18.8175	21.4086	22.7502	23.2306	23.0972	22.451	21.348	19.9065	18.313	16.9816	16.2216	15.8306	15.4968	14.9613	14.4396	14.3147	15.1163	16.8097	18.7901	20.7609	22.4218	23.6658	24.498	24.916	24.931	24.5709	23.8525	22.8272	21.5225	19.9839	18.3787	17.3693	18.0917	19.3556	20.9944	23.6228	26.7699	29.7046	32.0955	33.8867	35.0998	35.7592	35.879	35.4565	34.4827	32.9396	30.8382	28.2563	25.5087	23.2529
18.8	21.4223	22.7674	23.2405	23.095	22.4333	21.3118	19.8495	18.236	16.9015	16.1585	15.7907	15.4798	14.9659	14.4709	14.3721	15.1816	16.8594	18.8182	20.7727	22.4242	23.6622	24.49	24.904	24.9143	24.5488	23.8234	22.7901	21.4748	19.9209	18.2893	17.2457	18.0142	19.3589	21.0567	23.6986	26.8295	29.7463	32.1255	33.9096	35.1185	35.7757	35.8947	35.4724	34.5003	32.9606	30.866	28.2953	25.5585	23.2936
18.7845	21.4367	22.7848	23.2505	23.0928	22.4155	21.2751	19.7917	18.1576	16.8199	16.0945	15.7504	15.4626	14.9702	14.5014	14.4278	15.2448	16.9078	18.8456	20.7843	22.4265	23.6585	24.482	24.8919	24.8974	24.5265	23.7939	22.7525	21.4266	19.8571	18.1987	17.1198	17.9353	19.3612	21.1172	23.7728	26.8883	29.7879	32.1554	33.9326	35.1374	35.7923	35.9105	35.4886	34.5181	32.9818	30.8938	28.3336	25.6067	23.3319
18.7711	21.4517	22.8024	23.2606	23.0905	22.3975	21.238	19.733	18.0778	16.7369	16.0296	15.7097	15.4452	14.9741	14.5311	14.4819	15.3061	16.9548	18.8725	20.7957	22.4286	23.6547	24.4738	24.8796	24.8803	24.504	23.7642	22.7144	21.3776	19.7924	18.1067	16.9916	17.855	19.3624	21.1762	23.8456	26.9465	29.8292	32.1854	33.9557	35.1564	35.8091	35.9265	35.5049	34.536	33.0031	30.9215	28.3715	25.6533	23.3677
18.76	21.4675	22.8202	23.2708	23.0883	22.3794	21.2005	19.6735	17.9965	16.6524	15.9638	15.6687	15.4275	14.9777	14.5599	14.5344	15.3654	17.0005	18.8988	20.8069	22.4306	23.6507	24.4655	24.8672	24.863	24.4813	23.7341	22.6759	21.3281	19.7268	18.0134	16.8611	17.7732	19.3626	21.2334	23.9168	27.0039	29.8704	32.2154	33.9789	35.1755	35.826	35.9427	35.5213	34.554	33.0246	30.9491	28.4087	25.6984	23.4012
18.7512	21.4841	22.8383	23.281	23.086	22.3611	21.1625	19.613	17.9138	16.5664	15.8972	15.6272	15.4095	14.9809	14.5879	14.5852	15.4228	17.0449	18.9245	20.8177	22.4324	23.6466	24.4571	24.8547	24.8456	24.4583	23.7038	22.6369	21.2779	19.6603	17.9188	16.7281	17.69	19.3618	21.2891	23.9866	27.0606	29.9113	32.2453	34.0022	35.1948	35.8431	35.959	35.5379	34.5722	33.0461	30.9768	28.4454	25.742	23.4322
18.7448	21.5013	22.8565	23.2913	23.0837	22.3427	21.1242	19.5517	17.8297	16.4788	15.8296	15.5854	15.3913	14.9838	14.6151	14.6344	15.4784	17.0879	18.9496	20.8283	22.4341	23.6424	24.4485	24.842	24.828	24.4351	23.6731	22.5975	21.227	19.593	17.8229	16.5927	17.6053	19.36	21.3432	24.0549	27.1167	29.952	32.2753	34.0256	35.2142	35.8603	35.9754	35.5547	34.5906	33.0678	31.0043	28.4816	25.7841	23.4609
18.7409	21.5193	22.875	23.3016	23.0814	22.3241	21.0855	19.4895	17.7441	16.3898	15.7612	15.5432	15.3729	14.9863	14.6414	14.682	15.532	17.1297	18.974	20.8387	22.4356	23.6381	24.4398	24.8291	24.8102	24.4118	23.6421	22.5576	21.1755	19.5248	17.7257	16.4549	17.5191	19.3571	21.3957	24.1218	27.172	29.9925	32.3053	34.049	35.2337	35.8776	35.992	35.5716	34.6091	33.0895	31.0318	28.5172	25.8247	23.4873
18.7394	21.538	22.8937	23.3121	23.0791	22.3054	21.0464	19.4264	17.6569	16.2991	15.6919	15.5007	15.3542	14.9885	14.6668	14.7281	15.5839	17.1702	18.9979	20.8487	22.4369	23.6336	24.431	24.8161	24.7923	24.3882	23.6108	22.5173	21.1234	19.4558	17.6271	16.3145	17.4314	19.3533	21.4467	24.1873	27.2266	30.0327	32.3352	34.0725	35.2533	35.8951	36.0088	35.5886	34.6277	33.1114	31.0592	28.5523	25.8639	23.5114
18.7406	21.5575	22.9126	23.3226	23.0768	22.2866	21.0069	19.3625	17.5682	16.2068	15.6217	15.4578	15.3353	14.9902	14.6914	14.7726	15.6339	17.2094	19.0212	20.8585	22.4381	23.629	24.422	24.803	24.7742	24.3643	23.5793	22.4766	21.0707	19.3858	17.5272	16.1715	17.3422	19.3483	21.4962	24.2514	27.2806	30.0728	32.3651	34.0961	35.273	35.9127	36.0256	35.6058	34.6465	33.1333	31.0866	28.5869	25.9016	23.5332
18.7443	21.5777	22.9317	23.3331	23.0745	22.2677	20.967	19.2976	17.4779	16.113	15.5507	15.4146	15.3162	14.9916	14.7151	14.8155	15.6822	17.2473	19.0438	20.868	22.439	23.6243	24.413	24.7897	24.7559	24.3403	23.5474	22.4354	21.0173	19.315	17.426	16.0259	17.2514	19.3424	21.5441	24.3141	27.3338	30.1125	32.395	34.1198	35.2929	35.9305	36.0426	35.6232	34.6655	33.1554	31.1138	28.6208	25.9379	23.5527
18.7508	21.5987	22.951	23.3437	23.0722	22.2486	20.9268	19.2318	17.386	16.0174	15.4787	15.3711	15.2968	14.9926	14.7379	14.8569	15.7287	17.2839	19.0658	20.8771	22.4398	23.6194	24.4037	24.7763	24.7375	24.3161	23.5153	22.3938	20.9632	19.2433	17.3234	15.8777	17.1591	19.3354	21.5906	24.3756	27.3863	30.152	32.4248	34.1435	35.3128	35.9483	36.0598	35.6406	34.6845	33.1776	31.1411	28.6543	25.9727	23.5699
18.76	21.6204	22.9705	23.3544	23.0699	22.2295	20.8862	19.1651	17.2925	15.9202	15.4059	15.3272	15.2771	14.9932	14.7598	14.8967	15.7734	17.3193	19.0872	20.886	22.4405	23.6144	24.3944	24.7628	24.719	24.2917	23.4829	22.3518	20.9085	19.1707	17.2195	15.7267	17.0651	19.3273	21.6357	24.4357	27.4382	30.1913	32.4546	34.1673	35.3329	35.9664	36.0771	35.6583	34.7037	33.1998	31.1682	28.6872	26.0062	23.5849
18.7719	21.6428	22.9902	23.3652	23.0676	22.2102	20.8452	19.0976	17.1974	15.8212	15.3323	15.2831	15.2573	14.9933	14.7808	14.9351	15.8165	17.3534	19.1079	20.8946	22.4409	23.6093	24.3849	24.7491	24.7002	24.2671	23.4502	22.3093	20.8532	19.0973	17.1142	15.5729	16.9696	19.3182	21.6793	24.4946	27.4894	30.2303	32.4844	34.1911	35.3531	35.9845	36.0945	35.6761	34.7231	33.2222	31.1952	28.7196	26.0383	23.5977
18.7867	21.666	23.0101	23.376	23.0653	22.1909	20.8039	19.0291	17.1005	15.7205	15.2577	15.2386	15.2372	14.9931	14.8009	14.9718	15.8578	17.3862	19.128	20.9029	22.4411	23.604	24.3753	24.7352	24.6813	24.2423	23.4172	22.2664	20.7972	19.0229	17.0076	15.4164	16.8724	19.3081	21.7216	24.5522	27.5398	30.269	32.5141	34.215	35.3733	36.0027	36.1121	35.694	34.7426	33.2446	31.2222	28.7514	26.0691	23.6083
18.8042	21.6899	23.0302	23.3868	23.0631	22.1714	20.7623	18.9597	17.002	15.618	15.1823	15.1939	15.2168	14.9924	14.8201	15.0071	15.8975	17.4179	19.1475	20.9108	22.4412	23.5985	24.3655	24.7213	24.6623	24.2173	23.384	22.2231	20.7406	18.9477	16.8996	15.2569	16.7736	19.2969	21.7624	24.6085	27.5896	30.3075	32.5438	34.239	35.3937	36.0211	36.1298	35.712	34.7622	33.2672	31.2491	28.7827	26.0986	23.6166
18.8246	21.7146	23.0505	23.3978	23.0608	22.1519	20.7203	18.8894	16.9017	15.5137	15.106	15.1489	15.1962	14.9913	14.8383	15.0409	15.9355	17.4483	19.1663	20.9184	22.441	23.5929	24.3556	24.7071	24.6431	24.1921	23.3505	22.1794	20.6834	18.8715	16.7903	15.0945	16.6731	19.2847	21.8019	24.6636	27.6388	30.3457	32.5734	34.263	35.4142	36.0396	36.1476	35.7302	34.7819	33.2898	31.2759	28.8135	26.1267	23.6228
18.8478	21.74	23.071	23.4088	23.0586	22.1323	20.678	18.8182	16.7996	15.4075	15.0288	15.1036	15.1754	14.9897	14.8557	15.0732	15.9719	17.4775	19.1844	20.9257	22.4406	23.5872	24.3456	24.6929	24.6238	24.1667	23.3168	22.1352	20.6255	18.7945	16.6796	14.9291	16.5709	19.2715	21.84	24.7175	27.6872	30.3836	32.603	34.287	35.4347	36.0582	36.1656	35.7485	34.8018	33.3125	31.3026	28.8438	26.1536	23.6268
18.8739	21.7661	23.0917	23.4199	23.0564	22.1127	20.6354	18.7461	16.6957	15.2995	14.9508	15.0581	15.1544	14.9877	14.872	15.104	16.0066	17.5054	19.2019	20.9327	22.4401	23.5813	24.3354	24.6785	24.6043	24.1411	23.2827	22.0906	20.567	18.7166	16.5675	14.7607	16.467	19.2572	21.8769	24.7703	27.735	30.4213	32.6324	34.3111	35.4554	36.077	36.1837	35.767	34.8218	33.3353	31.3293	28.8736	26.1791	23.6286
18.9028	21.793	23.1126	23.431	23.0542	22.093	20.5925	18.6731	16.5899	15.1895	14.872	15.0123	15.1331	14.9853	14.8875	15.1334	16.0397	17.5322	19.2188	20.9393	22.4393	23.5753	24.3251	24.6639	24.5846	24.1154	23.2485	22.0457	20.5079	18.6378	16.4541	14.5891	16.3613	19.2419	21.9124	24.8218	27.7821	30.4587	32.6619	34.3352	35.4761	36.0958	36.2019	35.7856	34.8419	33.3581	31.3558	28.9028	26.2035	23.6283
18.9345	21.8206	23.1337	23.4422	23.052	22.0732	20.5493	18.5991	16.4822	15.0775	14.7923	14.9663	15.1116	14.9824	14.902	15.1612	16.0713	17.5577	19.235	20.9456	22.4383	23.5691	24.3147	24.6493	24.5649	24.0895	23.214	22.0003	20.4481	18.558	16.3393	14.4143	16.2539	19.2255	21.9466	24.8723	27.8285	30.4958	32.6912	34.3593	35.4969	36.1148	36.2202	35.8043	34.8622	33.3811	31.3823	28.9316	26.2265	23.6259
18.969	21.8489	23.1549	23.4535	23.0499	22.0534	20.5058	18.5243	16.3726	14.9635	14.7117	14.92	15.0899	14.979	14.9155	15.1876	16.1013	17.5821	19.2505	20.9516	22.4371	23.5628	24.3041	24.6345	24.5449	24.0634	23.1792	21.9545	20.3877	18.4774	16.2231	14.2362	16.1447	19.2082	21.9796	24.9216	27.8743	30.5326	32.7205	34.3835	35.5179	36.1338	36.2387	35.8232	34.8825	33.4041	31.4086	28.9599	26.2484	23.6213
19.0063	21.8779	23.1763	23.4648	23.0478	22.0336	20.4621	18.4485	16.2611	14.8475	14.6304	14.8736	15.068	14.9751	14.9281	15.2126	16.1297	17.6053	19.2654	20.9572	22.4357	23.5563	24.2934	24.6195	24.5249	24.0371	23.1442	21.9083	20.3266	18.3959	16.1055	14.0548	16.0337	19.1898	22.0113	24.9698	27.9195	30.5691	32.7497	34.4077	35.5389	36.153	36.2572	35.8421	34.903	33.4272	31.4349	28.9877	26.2691	23.6147
19.0463	21.9076	23.1979	23.4762	23.0457	22.0137	20.4181	18.3719	16.1475	14.7293	14.5482	14.827	15.0458	14.9708	14.9397	15.2361	16.1565	17.6273	19.2796	20.9624	22.4341	23.5496	24.2825	24.6044	24.5047	24.0107	23.109	21.8618	20.2649	18.3135	15.9866	13.8699	15.9208	19.1703	22.0418	25.0169	27.964	30.6054	32.7788	34.4319	35.5599	36.1723	36.2759	35.8612	34.9236	33.4503	31.4611	29.015	26.2886	23.6059
19.089	21.9381	23.2197	23.4876	23.0437	21.9938	20.3739	18.2943	16.0319	14.6091	14.4652	14.7802	15.0234	14.966	14.9503	15.2581	16.1819	17.6482	19.2931	20.9673	22.4322	23.5428	24.2715	24.5892	24.4843	23.9841	23.0735	21.8148	20.2026	18.2301	15.8662	13.6815	15.8061	19.1499	22.0711	25.0629	28.0078	30.6413	32.8078	34.4562	35.5811	36.1917	36.2947	35.8805	34.9443	33.4735	31.4872	29.0419	26.307	23.595
19.1344	21.9691	23.2417	23.4992	23.0418	21.9739	20.3294	18.2159	15.9142	14.4866	14.3814	14.7332	15.0008	14.9607	14.9599	15.2788	16.2057	17.6679	19.306	20.9718	22.4301	23.5358	24.2603	24.5738	24.4639	23.9574	23.0379	21.7675	20.1397	18.1459	15.7445	13.4896	15.6895	19.1285	22.0992	25.1079	28.051	30.677	32.8367	34.4805	35.6023	36.2112	36.3137	35.8998	34.9651	33.4968	31.5133	29.0683	26.3242	23.582
19.1823	22.0009	23.2638	23.5108	23.0399	21.9541	20.2848	18.1365	15.7943	14.3618	14.2968	14.686	14.9779	14.9549	14.9685	15.2979	16.228	17.6864	19.3182	20.976	22.4278	23.5287	24.249	24.5583	24.4433	23.9305	23.002	21.7198	20.0761	18.0607	15.6215	13.2939	15.571	19.106	22.1262	25.1518	28.0936	30.7123	32.8656	34.5047	35.6236	36.2308	36.3327	35.9193	34.9861	33.5202	31.5392	29.0942	26.3404	23.5669
19.2328	22.0334	23.2861	23.5224	23.038	21.9342	20.24	18.0563	15.6722	14.2348	14.2114	14.6388	14.9549	14.9486	14.9762	15.3157	16.2488	17.7038	19.3298	20.9798	22.4252	23.5213	24.2376	24.5427	24.4225	23.9034	22.9659	21.6717	20.0119	17.9746	15.497	13.0945	15.4506	19.0826	22.152	25.1947	28.1356	30.7474	32.8943	34.529	35.645	36.2505	36.3518	35.9389	35.0071	33.5436	31.565	29.1197	26.3554	23.5498
19.2858	22.0664	23.3086	23.5341	23.0362	21.9144	20.1949	17.9752	15.5479	14.1054	14.1253	14.5914	14.9316	14.9417	14.9828	15.332	16.2682	17.7201	19.3407	20.9833	22.4224	23.5138	24.226	24.5269	24.4017	23.8762	22.9296	21.6232	19.9471	17.8876	15.3712	12.8912	15.3282	19.0581	22.1766	25.2366	28.1769	30.7822	32.923	34.5534	35.6664	36.2702	36.3711	35.9586	35.0283	33.5671	31.5908	29.1448	26.3694	23.5307
19.3412	22.1002	23.3312	23.5459	23.0345	21.8946	20.1497	17.8932	15.4213	13.9736	14.0384	14.5439	14.9082	14.9344	14.9885	15.3469	16.286	17.7352	19.3509	20.9863	22.4194	23.5062	24.2143	24.511	24.3807	23.8489	22.8931	21.5744	19.8817	17.7997	15.2439	12.684	15.2038	19.0327	22.2001	25.2775	28.2176	30.8167	32.9516	34.5777	35.6879	36.2901	36.3905	35.9784	35.0496	33.5906	31.6165	29.1694	26.3823	23.5094
19.3989	22.1345	23.354	23.5578	23.0328	21.8748	20.1044	17.8104	15.2924	13.8393	13.9508	14.4963	14.8845	14.9265	14.9931	15.3604	16.3025	17.7492	19.3605	20.989	22.4161	23.4984	24.2024	24.495	24.3596	23.8214	22.8563	21.5253	19.8156	17.7109	15.1153	12.4727	15.0774	19.0063	22.2226	25.3174	28.2577	30.8509	32.98	34.602	35.7095	36.3101	36.4099	35.9983	35.0709	33.6143	31.642	29.1937	26.3943	23.4862
19.4589	22.1695	23.377	23.5697	23.0312	21.8551	20.059	17.7267	15.161	13.7025	13.8625	14.4486	14.8606	14.9181	14.9967	15.3725	16.3174	17.7621	19.3693	20.9913	22.4126	23.4903	24.1903	24.4788	24.3383	23.7938	22.8195	21.4758	19.749	17.6212	14.9854	12.2572	14.949	18.979	22.2439	25.3564	28.2972	30.8848	33.0084	34.6263	35.7311	36.3302	36.4295	36.0184	35.0924	33.6379	31.6676	29.2175	26.4052	23.4609
19.521	22.2051	23.4001	23.5817	23.0297	21.8354	20.0134	17.6422	15.0272	13.5631	13.7734	14.4009	14.8365	14.9092	14.9993	15.3831	16.3309	17.7739	19.3776	20.9932	22.4089	23.4822	24.1782	24.4625	24.317	23.766	22.7824	21.426	19.6817	17.5305	14.8541	12.0374	14.8185	18.9507	22.2642	25.3945	28.3361	30.9184	33.0366	34.6506	35.7528	36.3503	36.4492	36.0385	35.114	33.6616	31.693	29.2409	26.4151	23.4336
19.5852	22.2413	23.4233	23.5938	23.0283	21.8159	19.9678	17.5568	14.8908	13.421	13.6837	14.3531	14.8122	14.8997	15.0008	15.3924	16.343	17.7846	19.3851	20.9948	22.4049	23.4738	24.1658	24.4461	24.2955	23.7381	22.7451	21.3758	19.6139	17.439	14.7214	11.8133	14.6859	18.9214	22.2834	25.4316	28.3745	30.9517	33.0648	34.675	35.7745	36.3706	36.469	36.0588	35.1356	33.6854	31.7183	29.264	26.4241	23.4042
19.6515	22.2781	23.4468	23.6059	23.027	21.7964	19.9221	17.4706	14.7519	13.2762	13.5934	14.3053	14.7877	14.8897	15.0013	15.4002	16.3537	17.7942	19.392	20.996	22.4006	23.4653	24.1533	24.4295	24.2739	23.7101	22.7077	21.3253	19.5454	17.3465	14.5873	11.5846	14.5512	18.8912	22.3016	25.4677	28.4122	30.9848	33.0928	34.6993	35.7963	36.3909	36.4889	36.0791	35.1574	33.7092	31.7436	29.2867	26.4322	23.3729
19.7197	22.3154	23.4703	23.6181	23.0257	21.777	19.8763	17.3837	14.6103	13.1286	13.5024	14.2575	14.7631	14.8792	15.0008	15.4066	16.363	17.8027	19.3982	20.9967	22.3961	23.4565	24.1407	24.4128	24.2522	23.682	22.6701	21.2745	19.4764	17.2531	14.4519	11.3513	14.4144	18.8601	22.3187	25.503	28.4493	31.0175	33.1207	34.7236	35.8182	36.4113	36.5089	36.0996	35.1793	33.7331	31.7688	29.309	26.4394	23.3396
19.7897	22.3533	23.494	23.6304	23.0246	21.7578	19.8305	17.2959	14.466	12.9781	13.4109	14.2097	14.7382	14.868	14.9992	15.4116	16.3708	17.8101	19.4038	20.9971	22.3913	23.4476	24.1279	24.3959	24.2304	23.6537	22.6324	21.2234	19.4067	17.1588	14.3151	11.1132	14.2754	18.8281	22.3349	25.5374	28.4859	31.0499	33.1485	34.7479	35.8401	36.4318	36.5289	36.1202	35.2012	33.757	31.7939	29.3309	26.4457	23.3044
19.8615	22.3917	23.5179	23.6427	23.0235	21.7386	19.7847	17.2074	14.3189	12.8246	13.3187	14.1619	14.7131	14.8563	14.9965	15.4153	16.3773	17.8164	19.4087	20.9971	22.3863	23.4385	24.115	24.379	24.2084	23.6254	22.5945	21.172	19.3365	17.0635	14.177	10.8702	14.1343	18.7951	22.3501	25.571	28.5219	31.0821	33.1763	34.7722	35.862	36.4524	36.5491	36.1409	35.2233	33.781	31.8189	29.3526	26.4512	23.2671
19.9349	22.4307	23.5419	23.6552	23.0226	21.7196	19.739	17.1182	14.1689	12.668	13.226	14.1141	14.6878	14.8441	14.9928	15.4175	16.3824	17.8217	19.4129	20.9967	22.381	23.4293	24.1019	24.3619	24.1864	23.5969	22.5565	21.1202	19.2657	16.9674	14.0376	10.6222	13.9909	18.7613	22.3643	25.6036	28.5573	31.1139	33.2038	34.7965	35.884	36.4731	36.5694	36.1616	35.2454	33.805	31.8439	29.3739	26.4559	23.228
20.0099	22.4701	23.566	23.6677	23.0218	21.7007	19.6933	17.0283	14.016	12.5084	13.1328	14.0665	14.6624	14.8312	14.988	15.4183	16.3861	17.826	19.4165	20.9959	22.3755	23.4198	24.0886	24.3446	24.1642	23.5683	22.5183	21.0683	19.1944	16.8703	13.8969	10.369	13.8453	18.7266	22.3775	25.6355	28.5921	31.1455	33.2313	34.8208	35.9061	36.4938	36.5897	36.1825	35.2676	33.8291	31.8688	29.3949	26.4597	23.1869
20.0863	22.5101	23.5903	23.6802	23.0211	21.682	19.6476	16.9377	13.8601	12.3454	13.0392	14.0189	14.6368	14.8178	14.9822	15.4177	16.3884	17.8291	19.4194	20.9947	22.3697	23.4101	24.0752	24.3272	24.142	23.5396	22.4801	21.016	19.1224	16.7723	13.7548	10.1105	13.6974	18.691	22.3899	25.6665	28.6264	31.1767	33.2587	34.8451	35.9282	36.5146	36.6102	36.2035	35.2899	33.8532	31.8937	29.4156	26.4628	23.1439
20.1642	22.5505	23.6147	23.6929	23.0205	21.6635	19.6021	16.8464	13.7011	12.1792	12.9451	13.9714	14.6109	14.8038	14.9752	15.4157	16.3893	17.8313	19.4216	20.9931	22.3636	23.4003	24.0616	24.3097	24.1196	23.5109	22.4416	20.9635	19.05	16.6734	13.6115	9.84656	13.5473	18.6546	22.4013	25.6967	28.6602	31.2077	33.2859	34.8693	35.9503	36.5355	36.6307	36.2245	35.3123	33.8774	31.9185	29.436	26.4652	23.099
20.2434	22.5914	23.6392	23.7056	23.02	21.6452	19.5567	16.7545	13.5389	12.0095	12.8506	13.924	14.585	14.7892	14.9672	15.4123	16.389	17.8323	19.4232	20.9911	22.3573	23.3902	24.0479	24.2921	24.0972	23.482	22.4031	20.9107	18.9769	16.5736	13.4669	9.57699	13.3948	18.6173	22.4118	25.7261	28.6934	31.2384	33.313	34.8935	35.9725	36.5565	36.6513	36.2457	35.3348	33.9016	31.9432	29.4561	26.4669	23.0522
20.3237	22.6327	23.6638	23.7184	23.0197	21.627	19.5115	16.6621	13.3734	11.8363	12.7557	13.8768	14.5588	14.774	14.958	15.4075	16.3872	17.8324	19.4242	20.9887	22.3506	23.38	24.034	24.2744	24.0746	23.4531	22.3645	20.8577	18.9034	16.4729	13.321	9.30165	13.24	18.5793	22.4214	25.7547	28.7261	31.2688	33.34	34.9177	35.9947	36.5775	36.6721	36.2669	35.3574	33.9259	31.9678	29.476	26.4679	23.0036
20.4052	22.6745	23.6886	23.7313	23.0195	21.6091	19.4664	16.569	13.2046	11.6595	12.6606	13.8298	14.5324	14.7582	14.9478	15.4013	16.3841	17.8314	19.4244	20.9859	22.3438	23.3696	24.02	24.2565	24.052	23.424	22.3258	20.8044	18.8293	16.3713	13.1739	9.0204	13.0829	18.5404	22.4301	25.7825	28.7583	31.2989	33.3669	34.9419	36.0169	36.5986	36.6928	36.2883	35.38	33.9502	31.9925	29.4956	26.4683	22.9532
20.4878	22.7167	23.7135	23.7443	23.0195	21.5914	19.4215	16.4755	13.0323	11.4789	12.5652	13.7829	14.5059	14.7418	14.9364	15.3937	16.3797	17.8295	19.4241	20.9827	22.3366	23.3589	24.0058	24.2385	24.0292	23.3949	22.287	20.7509	18.7547	16.2688	13.0255	8.73308	12.9235	18.5008	22.438	25.8096	28.7899	31.3287	33.3937	34.9661	36.0392	36.6198	36.7137	36.3097	35.4027	33.9745	32.017	29.515	26.468	22.9009
20.5712	22.7593	23.7385	23.7573	23.0196	21.5739	19.3769	16.3816	12.8565	11.2944	12.4696	13.7362	14.4793	14.7248	14.9239	15.3847	16.3739	17.8265	19.423	20.9791	22.3292	23.3481	23.9914	24.2203	24.0064	23.3658	22.2481	20.6973	18.6796	16.1654	12.876	8.43954	12.7617	18.4603	22.445	25.8359	28.8211	31.3583	33.4203	34.9902	36.0615	36.641	36.7347	36.3312	35.4255	33.9989	32.0415	29.5342	26.4672	22.8469
20.6556	22.8022	23.7636	23.7705	23.0199	21.5567	19.3326	16.2872	12.677	11.106	12.3738	13.6898	14.4524	14.7072	14.9103	15.3742	16.3668	17.8225	19.4214	20.9751	22.3215	23.3371	23.9769	24.202	23.9835	23.3365	22.2091	20.6434	18.604	16.0611	12.7252	8.13962	12.5974	18.4192	22.4512	25.8615	28.8517	31.3876	33.4468	35.0143	36.0838	36.6623	36.7557	36.3528	35.4484	34.0233	32.066	29.5531	26.4658	22.7912
20.7408	22.8456	23.7888	23.7837	23.0203	21.5398	19.2886	16.1925	12.4938	10.9134	12.2779	13.6436	14.4254	14.6889	14.8955	15.3624	16.3584	17.8174	19.419	20.9707	22.3135	23.3258	23.9622	24.1836	23.9604	23.3072	22.1701	20.5893	18.5279	15.9559	12.5733	7.8332	12.4308	18.3773	22.4566	25.8863	28.8818	31.4166	33.4732	35.0384	36.1062	36.6836	36.7768	36.3745	35.4713	34.0478	32.0904	29.5719	26.464	22.7338
20.8266	22.8892	23.8141	23.797	23.0209	21.5231	19.2449	16.0975	12.3068	10.7166	12.1821	13.5977	14.3983	14.67	14.8796	15.3491	16.3486	17.8115	19.4161	20.9659	22.3052	23.3144	23.9474	24.1651	23.9373	23.2778	22.131	20.5351	18.4513	15.8498	12.4202	7.52013	12.2618	18.3347	22.4612	25.9105	28.9114	31.4453	33.4995	35.0625	36.1286	36.705	36.798	36.3962	35.4944	34.0723	32.1148	29.5905	26.4617	22.6747
20.9131	22.9333	23.8396	23.8103	23.0216	21.5068	19.2016	16.0023	12.1157	10.5154	12.0862	13.5521	14.371	14.6505	14.8625	15.3344	16.3376	17.8045	19.4125	20.9606	22.2967	23.3028	23.9324	24.1464	23.9142	23.2484	22.0919	20.4807	18.3743	15.7428	12.2661	7.2003	12.0905	18.2914	22.4651	25.9339	28.9406	31.4737	33.5256	35.0865	36.151	36.7265	36.8192	36.4181	35.5174	34.0969	32.1392	29.6089	26.4589	22.614
21.0002	22.9776	23.8651	23.8238	23.0226	21.4907	19.1587	15.9068	11.9207	10.3097	11.9905	13.5068	14.3435	14.6303	14.8443	15.3183	16.3252	17.7965	19.4082	20.955	22.2878	23.2909	23.9172	24.1276	23.8909	23.2189	22.0527	20.4261	18.2968	15.635	12.1108	6.87361	11.9167	18.2474	22.4681	25.9567	28.9692	31.5019	33.5517	35.1105	36.1735	36.748	36.8406	36.44	35.5406	34.1214	32.1635	29.6272	26.4557	22.5517
21.0878	23.0222	23.8907	23.8374	23.0237	21.475	19.1162	15.8114	11.7215	10.0993	11.895	13.4618	14.3159	14.6095	14.8249	15.3007	16.3115	17.7876	19.4033	20.9489	22.2787	23.2788	23.9019	24.1087	23.8675	23.1894	22.0135	20.3714	18.219	15.5264	11.9546	6.53999	11.7405	18.2029	22.4705	25.9788	28.9974	31.5298	33.5776	35.1344	36.1959	36.7696	36.862	36.462	35.5638	34.1461	32.1878	29.6453	26.4522	22.4879
21.1758	23.0671	23.9165	23.851	23.025	21.4596	19.0743	15.7158	11.518	9.88405	11.7997	13.4172	14.2881	14.588	14.8043	15.2817	16.2966	17.7777	19.3978	20.9424	22.2693	23.2666	23.8864	24.0897	23.8441	23.1598	21.9743	20.3167	18.1407	15.4168	11.7973	6.19938	11.5619	18.1577	22.4721	26.0003	29.0251	31.5574	33.6034	35.1584	36.2184	36.7912	36.8834	36.484	35.5871	34.1707	32.212	29.6633	26.4484	22.4226
21.2642	23.1123	23.9423	23.8647	23.0265	21.4446	19.0328	15.6204	11.3101	9.66385	11.7048	13.373	14.2602	14.5659	14.7826	15.2613	16.2803	17.7668	19.3917	20.9356	22.2597	23.2541	23.8707	24.0705	23.8206	23.1302	21.9351	20.2618	18.062	15.3065	11.639	5.85179	11.381	18.1119	22.473	26.0211	29.0524	31.5848	33.629	35.1823	36.2409	36.8129	36.9049	36.5062	35.6105	34.1954	32.2363	29.6812	26.4443	22.3559
21.3528	23.1578	23.9682	23.8785	23.0282	21.43	18.9919	15.5251	11.0978	9.43852	11.6103	13.3292	14.2322	14.5431	14.7596	15.2394	16.2627	17.755	19.3849	20.9283	22.2497	23.2414	23.8548	24.0512	23.797	23.1006	21.8959	20.2068	17.9829	15.1953	11.4798	5.49728	11.1977	18.0655	22.4732	26.0413	29.0792	31.6119	33.6546	35.2061	36.2635	36.8347	36.9265	36.5284	35.6339	34.2201	32.2605	29.6991	26.4399	22.2879
21.4417	23.2034	23.9942	23.8924	23.0301	21.4157	18.9516	15.4301	10.8808	9.20789	11.5163	13.2858	14.204	14.5196	14.7354	15.2161	16.2438	17.7423	19.3775	20.9206	22.2394	23.2285	23.8388	24.0318	23.7734	23.0709	21.8566	20.1517	17.9035	15.0833	11.3196	5.13597	11.0121	18.0186	22.4727	26.0608	29.1055	31.6388	33.68	35.2299	36.286	36.8564	36.9482	36.5506	35.6573	34.2449	32.2847	29.7168	26.4354	22.2186
21.5308	23.2493	24.0203	23.9064	23.0322	21.4018	18.912	15.3354	10.6592	8.97181	11.423	13.2429	14.1757	14.4955	14.71	15.1913	16.2237	17.7286	19.3694	20.9124	22.2289	23.2154	23.8226	24.0122	23.7497	23.0412	21.8174	20.0966	17.8237	14.9705	11.1587	4.76808	10.8242	17.9712	22.4716	26.0798	29.1314	31.6654	33.7053	35.2537	36.3086	36.8783	36.9699	36.573	35.6809	34.2697	32.3089	29.7345	26.4307	22.1482
21.62	23.2954	24.0464	23.9205	23.0345	21.3884	18.873	15.2411	10.4329	8.73011	11.3303	13.2004	14.1473	14.4707	14.6834	15.165	16.2022	17.714	19.3608	20.9039	22.218	23.202	23.8063	23.9926	23.7259	23.0115	21.7783	20.0415	17.7436	14.857	10.9969	4.39393	10.6341	17.9232	22.4698	26.0981	29.1569	31.6917	33.7304	35.2775	36.3312	36.9002	36.9917	36.5954	35.7045	34.2945	32.3331	29.7521	26.4259	22.0766
21.7093	23.3417	24.0727	23.9347	23.037	21.3753	18.8347	15.1474	10.2016	8.48263	11.2385	13.1585	14.1187	14.4452	14.6556	15.1373	16.1795	17.6985	19.3515	20.895	22.2069	23.1885	23.7898	23.9728	23.702	22.9818	21.7391	19.9863	17.6633	14.7426	10.8344	4.01397	10.4418	17.8749	22.4674	26.1159	29.182	31.7178	33.7555	35.3012	36.3538	36.9221	37.0135	36.6178	35.7281	34.3194	32.3573	29.7697	26.421	22.004
21.7985	23.3882	24.099	23.949	23.0398	21.3627	18.7972	15.0544	9.96545	8.22923	11.1477	13.117	14.0901	14.419	14.6265	15.1081	16.1555	17.682	19.3417	20.8856	22.1955	23.1747	23.7731	23.9528	23.6781	22.9521	21.7001	19.9312	17.5826	14.6276	10.6712	3.62884	10.2474	17.8261	22.4644	26.1331	29.2066	31.7436	33.7804	35.3249	36.3764	36.944	37.0354	36.6404	35.7518	34.3443	32.3815	29.7873	26.4161	21.9305
21.8878	23.4348	24.1253	23.9634	23.0428	21.3506	18.7605	14.9622	9.72431	7.96975	11.0578	13.0761	14.0613	14.3921	14.5961	15.0774	16.1302	17.6646	19.3312	20.8759	22.1838	23.1607	23.7562	23.9328	23.6541	22.9224	21.661	19.876	17.5018	14.5118	10.5073	3.23937	10.051	17.7769	22.4608	26.1498	29.2308	31.7692	33.8052	35.3485	36.399	36.966	37.0574	36.663	35.7756	34.3692	32.4057	29.8049	26.4112	21.8563
21.977	23.4816	24.1518	23.9778	23.046	21.3389	18.7246	14.871	9.47816	7.70405	10.9691	13.0358	14.0324	14.3646	14.5645	15.0452	16.1037	17.6464	19.3201	20.8657	22.1718	23.1465	23.7392	23.9126	23.6301	22.8927	21.6221	19.8209	17.4207	14.3953	10.3428	2.84663	9.85269	17.7273	22.4566	26.1659	29.2547	31.7946	33.8299	35.3721	36.4216	36.9881	37.0794	36.6856	35.7994	34.3942	32.4299	29.8225	26.4064	21.7813
22.066	23.5285	24.1783	23.9924	23.0495	21.3277	18.6896	14.7808	9.22698	7.43203	10.8817	12.9961	14.0033	14.3363	14.5315	15.0115	16.0759	17.6272	19.3084	20.8551	22.1594	23.132	23.722	23.8923	23.606	22.8629	21.5832	19.7659	17.3394	14.2781	10.1778	2.45201	9.65254	17.6774	22.4519	26.1815	29.2781	31.8197	33.8545	35.3956	36.4442	37.0102	37.1014	36.7083	35.8232	34.4192	32.4542	29.8401	26.4017	21.7058
22.1549	23.5755	24.2049	24.0071	23.0531	21.3171	18.6555	14.6918	8.97082	7.15359	10.7957	12.957	13.9742	14.3073	14.4973	14.9763	16.0468	17.6072	19.2961	20.8442	22.1468	23.1173	23.7046	23.8719	23.5819	22.8332	21.5444	19.7109	17.2579	14.1602	10.0124	2.05723	9.45071	17.6272	22.4466	26.1966	29.3011	31.8446	33.879	35.4192	36.4669	37.0323	37.1235	36.7311	35.8471	34.4442	32.4784	29.8578	26.3971	21.6299
22.2436	23.6226	24.2315	24.0218	23.0571	21.3069	18.6224	14.6042	8.70973	6.86867	10.7113	12.9185	13.945	14.2776	14.4618	14.9396	16.0164	17.5862	19.2832	20.8328	22.1339	23.1024	23.687	23.8513	23.5576	22.8035	21.5057	19.656	17.1764	14.0417	9.84649	1.66439	9.24733	17.5767	22.4408	26.2111	29.3238	31.8692	33.9033	35.4426	36.4895	37.0544	37.1457	36.7539	35.8711	34.4692	32.5026	29.8755	26.3928	21.5537
22.332	23.6698	24.2582	24.0367	23.0613	21.2972	18.5902	14.5181	8.44385	6.57724	10.6285	12.8806	13.9156	14.2472	14.425	14.9013	15.9848	17.5644	19.2697	20.8209	22.1207	23.0873	23.6693	23.8307	23.5334	22.7739	21.4671	19.6013	17.0947	13.9227	9.68029	1.27605	9.04258	17.5259	22.4345	26.2252	29.346	31.8937	33.9276	35.4661	36.5122	37.0766	37.1679	36.7768	35.8951	34.4943	32.5269	29.8933	26.3887	21.4774
22.4202	23.7171	24.2849	24.0516	23.0657	21.2881	18.5591	14.4336	8.17334	6.27935	10.5474	12.8435	13.8862	14.216	14.3868	14.8615	15.9519	17.5418	19.2556	20.8087	22.1072	23.072	23.6513	23.8099	23.5091	22.7442	21.4286	19.5466	17.013	13.8031	9.51384	0.895261	8.83665	17.475	22.4277	26.2388	29.3679	31.9179	33.9517	35.4894	36.5348	37.0988	37.1901	36.7997	35.9191	34.5194	32.5512	29.9112	26.3849	21.4012
22.508	23.7645	24.3117	24.0667	23.0704	21.2796	18.5291	14.351	7.89848	5.97511	10.4683	12.807	13.8566	14.1842	14.3473	14.8201	15.9178	17.5183	19.241	20.7961	22.0935	23.0564	23.6332	23.7889	23.4847	22.7146	21.3903	19.4922	16.9312	13.6829	9.34721	0.525542	8.62974	17.4239	22.4205	26.2519	29.3895	31.9418	33.9757	35.5128	36.5575	37.1211	37.2124	36.8226	35.9432	34.5446	32.5756	29.9292	26.3815	21.3252
22.5955	23.8118	24.3385	24.0818	23.0754	21.2716	18.5002	14.2705	7.61962	5.66472	10.3913	12.7712	13.827	14.1516	14.3064	14.7772	15.8824	17.4939	19.2258	20.7831	22.0794	23.0406	23.615	23.7679	23.4603	22.6851	21.3521	19.4379	16.8494	13.5623	9.18048	0.1709	8.42211	17.3727	22.4128	26.2646	29.4107	31.9656	33.9996	35.5361	36.5802	37.1433	37.2347	36.8457	35.9673	34.5698	32.5999	29.9473	26.3785	21.2497
22.6826	23.8593	24.3654	24.0971	23.0807	21.2642	18.4725	14.1921	7.33723	5.3485	10.3164	12.7362	13.7973	14.1182	14.2642	14.7326	15.8457	17.4687	19.21	20.7697	22.065	23.0245	23.5965	23.7467	23.4358	22.6555	21.314	19.3838	16.7677	13.4412	9.01372	-0.164254	8.21401	17.3213	22.4047	26.2769	29.4315	31.9892	34.0233	35.5593	36.6028	37.1656	37.2571	36.8687	35.9915	34.595	32.6243	29.9656	26.376	21.1748
22.7694	23.9067	24.3923	24.1125	23.0862	21.2573	18.4459	14.116	7.05193	5.02691	10.2439	12.702	13.7675	14.0841	14.2206	14.6865	15.8078	17.4427	19.1936	20.7558	22.0503	23.0083	23.5779	23.7254	23.4113	22.626	21.2762	19.3299	16.6861	13.3197	8.84702	-0.475232	8.00575	17.27	22.3961	26.2887	29.4521	32.0125	34.047	35.5825	36.6255	37.188	37.2795	36.8918	36.0157	34.6202	32.6488	29.984	26.3739	21.1008
22.8557	23.9541	24.4192	24.1279	23.092	21.2511	18.4207	14.0426	6.76449	4.70061	10.1739	12.6685	13.7376	14.0493	14.1755	14.6388	15.7686	17.4158	19.1767	20.7416	22.0353	22.9918	23.559	23.704	23.3868	22.5966	21.2384	19.2763	16.6046	13.1979	8.68047	-0.757269	7.79767	17.2185	22.3872	26.3001	29.4723	32.0356	34.0706	35.6057	36.6481	37.2103	37.302	36.915	36.0399	34.6455	32.6732	30.0026	26.3724	21.0279
22.9415	24.0016	24.4462	24.1435	23.098	21.2455	18.3966	13.9718	6.47588	4.37048	10.1065	12.6358	13.7076	14.0137	14.1291	14.5895	15.7282	17.3881	19.1592	20.727	22.02	22.975	23.54	23.6825	23.3622	22.5672	21.2009	19.223	16.5233	13.0758	8.51415	-1.00578	7.59011	17.1672	22.3779	26.3111	29.4921	32.0586	34.094	35.6288	36.6708	37.2327	37.3245	36.9381	36.0642	34.6707	32.6978	30.0213	26.3715	20.9563
23.0269	24.049	24.4732	24.1591	23.1044	21.2405	18.3739	13.9039	6.18729	4.03768	10.0418	12.6039	13.6776	13.9774	14.0812	14.5385	15.6865	17.3597	19.1411	20.7119	22.0044	22.958	23.5208	23.6608	23.3376	22.5379	21.1636	19.1699	16.4422	12.9534	8.34816	-1.2167	7.38349	17.1158	22.3683	26.3217	29.5117	32.0813	34.1174	35.6519	36.6934	37.2551	37.347	36.9614	36.0885	34.6961	32.7224	30.0402	26.3712	20.8864
23.1117	24.0964	24.5003	24.1749	23.111	21.2362	18.3526	13.8392	5.90018	3.70369	9.97996	12.5729	13.6475	13.9402	14.0319	14.4859	15.6436	17.3304	19.1225	20.6965	21.9885	22.9408	23.5015	23.639	23.3129	22.5086	21.1264	19.1172	16.3614	12.8309	8.18258	-1.38677	7.17823	17.0646	22.3583	26.3319	29.5309	32.1038	34.1406	35.6749	36.7161	37.2775	37.3695	36.9846	36.1129	34.7214	32.747	30.0593	26.3717	20.8183
23.1961	24.1438	24.5273	24.1908	23.1179	21.2324	18.3326	13.7776	5.61628	3.37042	9.92116	12.5427	13.6173	13.9024	13.9811	14.4316	15.5995	17.3003	19.1033	20.6806	21.9723	22.9233	23.4819	23.6171	23.2882	22.4794	21.0895	19.0648	16.2808	12.7082	8.01752	-1.51386	6.97481	17.0135	22.348	26.3418	29.5499	32.1262	34.1638	35.6979	36.7387	37.3	37.3921	37.0079	36.1372	34.7468	32.7717	30.0787	26.3729	20.7523
23.2799	24.1911	24.5544	24.2068	23.1252	21.2294	18.314	13.7196	5.33766	3.0402	9.86549	12.5134	13.5871	13.8637	13.9288	14.3756	15.5541	17.2695	19.0836	20.6644	21.9558	22.9057	23.4622	23.5951	23.2635	22.4503	21.0528	19.0128	16.2007	12.5855	7.85307	-1.5972	6.77373	16.9626	22.3374	26.3513	29.5685	32.1483	34.1868	35.7209	36.7613	37.3224	37.4147	37.0312	36.1616	34.7722	32.7964	30.0983	26.3748	20.6888
23.3631	24.2383	24.5815	24.2228	23.1327	21.227	18.2969	13.6651	5.06672	2.71593	9.81308	12.4849	13.5568	13.8243	13.875	14.3179	15.5075	17.2379	19.0634	20.6478	21.939	22.8877	23.4422	23.5729	23.2388	22.4212	21.0164	18.9612	16.121	12.4629	7.68932	-1.63742	6.57553	16.9119	22.3265	26.3605	29.5869	32.1703	34.2097	35.7438	36.784	37.3449	37.4374	37.0546	36.1861	34.7976	32.8212	30.1181	26.3776	20.628
23.4458	24.2854	24.6086	24.239	23.1405	21.2253	18.2812	13.6145	4.80621	2.40104	9.76403	12.4573	13.5264	13.7841	13.8197	14.2585	15.4596	17.2055	19.0427	20.6308	21.9219	22.8695	23.4221	23.5506	23.214	22.3923	20.9801	18.91	16.0417	12.3403	7.52637	-1.6365	6.38079	16.8615	22.3154	26.3694	29.605	32.1921	34.2326	35.7666	36.8066	37.3674	37.46	37.078	36.2105	34.823	32.8461	30.1381	26.3813	20.5702
23.5278	24.3325	24.6358	24.2553	23.1486	21.2242	18.2671	13.5678	4.5592	2.0996	9.71845	12.4307	13.496	13.7431	13.7629	14.1974	15.4105	17.1724	19.0214	20.6133	21.9044	22.8511	23.4018	23.5282	23.1891	22.3634	20.9442	18.8593	15.9629	12.2179	7.36433	-1.5976	6.19011	16.8113	22.304	26.3779	29.6228	32.2137	34.2553	35.7894	36.8292	37.3899	37.4827	37.1014	36.235	34.8485	32.8711	30.1585	26.386	20.5157
23.6093	24.3795	24.6629	24.2717	23.157	21.2239	18.2544	13.5252	4.32907	1.8162	9.67645	12.4049	13.4656	13.7013	13.7045	14.1345	15.3601	17.1386	18.9996	20.5956	21.8867	22.8324	23.3813	23.5057	23.1643	22.3346	20.9085	18.809	15.8848	12.0959	7.20328	-1.52475	6.00411	16.7615	22.2924	26.3862	29.6404	32.2352	34.278	35.8122	36.8518	37.4124	37.5054	37.1249	36.2595	34.874	32.8961	30.1791	26.3916	20.4648
23.6901	24.4264	24.69	24.2882	23.1657	21.2242	18.2434	13.4868	4.1194	1.55597	9.63812	12.3801	13.4351	13.6587	13.6445	14.0698	15.3086	17.104	18.9773	20.5774	21.8687	22.8135	23.3606	23.483	23.1394	22.3059	20.8731	18.7593	15.8073	11.9742	7.04333	-1.42255	5.82345	16.7121	22.2807	26.3941	29.6578	32.2565	34.3005	35.8349	36.8743	37.4349	37.5282	37.1483	36.284	34.8995	32.9212	30.1999	26.3982	20.4179
23.7704	24.4731	24.7172	24.3048	23.1748	21.2252	18.2339	13.4529	3.93385	1.32433	9.60354	12.3562	13.4045	13.6153	13.583	14.0033	15.2558	17.0687	18.9544	20.5588	21.8504	22.7944	23.3397	23.4602	23.1145	22.2773	20.838	18.71	15.7305	11.8529	6.88457	-1.29582	5.64877	16.6632	22.2687	26.4019	29.6748	32.2776	34.323	35.8576	36.8969	37.4574	37.5509	37.1718	36.3086	34.9251	32.9463	30.2211	26.4059	20.3752
23.8499	24.5198	24.7443	24.3215	23.1841	21.227	18.226	13.4234	3.77604	1.12678	9.57278	12.3333	13.3739	13.5711	13.5198	13.935	15.2018	17.0327	18.9311	20.5398	21.8318	22.775	23.3186	23.4373	23.0895	22.2487	20.8031	18.6613	15.6545	11.7323	6.72711	-1.14934	5.48075	16.6146	22.2566	26.4093	29.6917	32.2985	34.3454	35.8802	36.9195	37.48	37.5737	37.1954	36.3332	34.9507	32.9716	30.2426	26.4146	20.337
23.9288	24.5663	24.7715	24.3383	23.1937	21.2294	18.2197	13.3985	3.64931	0.968557	9.54591	12.3114	13.3433	13.5262	13.455	13.8649	15.1465	16.996	18.9073	20.5205	21.8128	22.7553	23.2974	23.4143	23.0646	22.2203	20.7686	18.6132	15.5793	11.6124	6.57104	-0.987658	5.32002	16.5666	22.2444	26.4165	29.7083	32.3194	34.3676	35.9028	36.942	37.5025	37.5965	37.2189	36.3578	34.9763	32.9969	30.2644	26.4245	20.3036
24.0071	24.6126	24.7986	24.3552	23.2037	21.2326	18.215	13.3783	3.55654	0.854209	9.52298	12.2904	13.3127	13.4804	13.3885	13.7929	15.0901	16.9587	18.883	20.5008	21.7936	22.7354	23.2759	23.3911	23.0396	22.192	20.7344	18.5657	15.505	11.4932	6.41645	-0.814912	5.16725	16.5192	22.2321	26.4235	29.7247	32.34	34.3898	35.9254	36.9646	37.5251	37.6193	37.2425	36.3824	35.0019	33.0223	30.2866	26.4356	20.2753
24.0847	24.6588	24.8257	24.3722	23.2139	21.2365	18.2119	13.3629	3.49994	0.787199	9.50402	12.2703	13.282	13.4338	13.3203	13.719	15.0324	16.9206	18.8582	20.4807	21.7741	22.7153	23.2542	23.3678	23.0145	22.1639	20.7005	18.5189	15.4316	11.3751	6.26344	-0.634784	5.02302	16.4723	22.2196	26.4302	29.741	32.3605	34.4119	35.9479	36.9871	37.5477	37.6422	37.266	36.407	35.0275	33.0478	30.3091	26.4478	20.2523
24.1615	24.7049	24.8528	24.3893	23.2245	21.2411	18.2106	13.3524	3.48087	0.769558	9.48907	12.2513	13.2513	13.3863	13.2504	13.6432	14.9736	16.882	18.8329	20.4602	21.7542	22.6949	23.2324	23.3444	22.9895	22.1358	20.667	18.4727	15.3593	11.258	6.11209	-0.450463	4.88791	16.4261	22.2071	26.4368	29.757	32.3809	34.434	35.9703	37.0096	37.5702	37.665	37.2896	36.4316	35.0532	33.0734	30.3319	26.4613	20.2349
24.2377	24.7507	24.8799	24.4065	23.2354	21.2465	18.2108	13.3467	3.4997	0.801656	9.47814	12.2333	13.2206	13.3381	13.1788	13.5655	14.9135	16.8426	18.8071	20.4393	21.7341	22.6742	23.2103	23.3209	22.9645	22.1079	20.6338	18.4271	15.2881	11.1421	5.9625	-0.264658	4.76243	16.3805	22.1946	26.4432	29.7728	32.4012	34.4559	35.9927	37.0321	37.5928	37.6879	37.3133	36.4563	35.0789	33.0991	30.3551	26.4761	20.2233
24.3132	24.7964	24.907	24.4238	23.2466	21.2526	18.2128	13.3458	3.55586	0.882172	9.47123	12.2162	13.1899	13.289	13.1054	13.4858	14.8523	16.8027	18.7809	20.4181	21.7137	22.6533	23.1881	23.2972	22.9394	22.08	20.601	18.3823	15.2181	11.0276	5.81475	-0.0796275	4.64703	16.3356	22.182	26.4494	29.7884	32.4213	34.4778	36.0151	37.0545	37.6154	37.7107	37.3369	36.481	35.1046	33.1248	30.3786	26.4921	20.2177
24.388	24.8419	24.9341	24.4412	23.2581	21.2594	18.2164	13.3499	3.64779	1.00823	9.46834	12.2001	13.1592	13.2391	13.0303	13.4041	14.7898	16.7621	18.7542	20.3965	21.6929	22.6322	23.1656	23.2734	22.9143	22.0523	20.5685	18.3382	15.1493	10.9146	5.66893	0.102772	4.54207	16.2915	22.1694	26.4554	29.8039	32.4413	34.4995	36.0374	37.077	37.6379	37.7336	37.3605	36.5056	35.1303	33.1507	30.4025	26.5095	20.2182
24.4621	24.8872	24.9611	24.4587	23.2699	21.2669	18.2216	13.3589	3.77315	1.1757	9.46945	12.1851	13.1285	13.1884	12.9533	13.3203	14.7262	16.7209	18.7271	20.3745	21.6719	22.6107	23.143	23.2495	22.8892	22.0248	20.5364	18.2949	15.0819	10.8033	5.52511	0.281032	4.44784	16.2481	22.1569	26.4613	29.8191	32.4611	34.5213	36.0597	37.0994	37.6605	37.7565	37.3842	36.5303	35.156	33.1766	30.4268	26.5282	20.225
24.5355	24.9323	24.9881	24.4763	23.2821	21.2752	18.2286	13.3727	3.92892	1.37962	9.47452	12.171	13.0977	13.1369	12.8744	13.2346	14.6614	16.6791	18.6995	20.3522	21.6505	22.5891	23.1201	23.2254	22.864	21.9973	20.5047	18.2524	15.0158	10.6938	5.38337	0.45395	4.36451	16.2056	22.1444	26.4671	29.8343	32.4809	34.5429	36.082	37.1218	37.6831	37.7794	37.4078	36.555	35.1818	33.2027	30.4514	26.5482	20.2382
24.6081	24.9772	25.0151	24.494	23.2945	21.2842	18.2372	13.3914	4.11171	1.61454	9.4835	12.1579	13.067	13.0845	12.7937	13.1467	14.5954	16.6368	18.6715	20.3295	21.6289	22.5671	23.0971	23.2013	22.8389	21.97	20.4733	18.2107	14.9512	10.5863	5.24378	0.620568	4.29218	16.1639	22.1319	26.4727	29.8493	32.5005	34.5644	36.1041	37.1442	37.7056	37.8023	37.4315	36.5797	35.2076	33.2288	30.4765	26.5696	20.2579
24.6801	25.0219	25.042	24.5118	23.3073	21.294	18.2474	13.4147	4.31788	1.87497	9.49635	12.1458	13.0363	13.0313	12.7111	13.0567	14.5283	16.5938	18.6431	20.3065	21.6069	22.545	23.0738	23.177	22.8137	21.9428	20.4424	18.1698	14.8881	10.4809	5.10643	0.780142	4.23081	16.1231	22.1196	26.4782	29.8641	32.52	34.5859	36.1263	37.1666	37.7282	37.8252	37.4552	36.6044	35.2334	33.2551	30.5019	26.5924	20.284
24.7512	25.0664	25.0689	24.5296	23.3203	21.3044	18.2593	13.4428	4.54376	2.15565	9.513	12.1348	13.0056	12.9772	12.6265	12.9645	14.46	16.5504	18.6142	20.2831	21.5847	22.5225	23.0503	23.1525	22.7885	21.9158	20.4119	18.1298	14.8266	10.378	4.97136	0.932097	4.1803	16.0832	22.1073	26.4837	29.8788	32.5394	34.6074	36.1484	37.189	37.7508	37.8481	37.4788	36.6291	35.2592	33.2814	30.5277	26.6166	20.3166
24.8217	25.1106	25.0958	24.5476	23.3337	21.3156	18.2728	13.4754	4.78581	2.45173	9.53336	12.1247	12.9749	12.9223	12.54	12.8702	14.3906	16.5064	18.5849	20.2593	21.5621	22.4998	23.0267	23.128	22.7633	21.8889	20.3817	18.0906	14.7668	10.2775	4.83866	1.076	4.14041	16.0443	22.0952	26.489	29.8934	32.5587	34.6287	36.1705	37.2113	37.7733	37.871	37.5025	36.6538	35.285	33.3079	30.5539	26.6421	20.3556
24.8914	25.1546	25.1226	24.5657	23.3474	21.3275	18.2879	13.5124	5.04072	2.75892	9.55736	12.1156	12.9443	12.8666	12.4515	12.7736	14.32	16.4619	18.5553	20.2352	21.5393	22.4769	23.0028	23.1033	22.7381	21.8622	20.352	18.0524	14.7087	10.1798	4.70838	1.21151	4.11084	16.0063	22.0832	26.4943	29.9079	32.5779	34.65	36.1925	37.2336	37.7958	37.8939	37.5262	36.6786	35.3109	33.3344	30.5806	26.6691	20.4011
24.9604	25.1983	25.1494	24.5838	23.3614	21.3402	18.3047	13.5538	5.30548	3.0735	9.58491	12.1075	12.9137	12.8101	12.3609	12.6747	14.2483	16.4169	18.5252	20.2107	21.5162	22.4537	22.9787	23.0784	22.7128	21.8356	20.3227	18.0151	14.6524	10.085	4.58058	1.33841	4.09117	15.9694	22.0714	26.4996	29.9222	32.5971	34.6712	36.2145	37.2559	37.8184	37.9168	37.5499	36.7033	35.3367	33.361	30.6076	26.6975	20.4527
25.0287	25.2418	25.1761	24.602	23.3757	21.3535	18.323	13.5993	5.57741	3.39237	9.61588	12.1004	12.8831	12.7527	12.2683	12.5736	14.1755	16.3714	18.4947	20.1859	21.4927	22.4302	22.9544	23.0535	22.6876	21.8092	20.2939	17.9787	14.598	9.99331	4.45533	1.45652	4.08094	15.9335	22.0598	26.5048	29.9365	32.6161	34.6924	36.2365	37.2781	37.8409	37.9397	37.5736	36.728	35.3626	33.3878	30.635	26.7273	20.5105
25.0962	25.285	25.2028	24.6204	23.3903	21.3676	18.3429	13.6489	5.8542	3.71295	9.6502	12.0942	12.8526	12.6944	12.1735	12.4701	14.1016	16.3254	18.4638	20.1608	21.469	22.4064	22.9299	23.0284	22.6623	21.7829	20.2655	17.9433	14.5456	9.90487	4.33268	1.56573	4.0796	15.8987	22.0484	26.51	29.9506	32.6351	34.7135	36.2584	37.3004	37.8634	37.9626	37.5972	36.7527	35.3885	33.4146	30.6629	26.7585	20.5742
25.1629	25.328	25.2294	24.6388	23.4052	21.3824	18.3643	13.7023	6.13384	4.03316	9.68772	12.089	12.8221	12.6354	12.0766	12.3642	14.0267	16.279	18.4326	20.1353	21.4449	22.3824	22.9052	23.0032	22.637	21.7567	20.2375	17.9089	14.4952	9.8199	4.2127	1.66595	4.08655	15.8649	22.0372	26.5151	29.9647	32.6539	34.7345	36.2803	37.3226	37.8859	37.9855	37.6209	36.7774	35.4144	33.4416	30.6911	26.7911	20.6437
25.2289	25.3707	25.256	24.6573	23.4204	21.3978	18.3873	13.7595	6.41466	4.35135	9.72834	12.0848	12.7917	12.5755	11.9775	12.2559	13.9506	16.2322	18.4009	20.1095	21.4206	22.3582	22.8803	22.9778	22.6117	21.7307	20.21	17.8754	14.4468	9.73859	4.09544	1.75715	4.10117	15.8323	22.0263	26.5203	29.9787	32.6727	34.7555	36.3021	37.3448	37.9084	38.0084	37.6446	36.8021	35.4403	33.4687	30.7198	26.8251	20.7187
25.2942	25.4131	25.2825	24.6758	23.4358	21.414	18.4117	13.8203	6.69527	4.66623	9.77194	12.0816	12.7613	12.5147	11.8761	12.145	13.8735	16.185	18.369	20.0833	21.396	22.3336	22.8552	22.9523	22.5864	21.7049	20.1829	17.843	14.4005	9.66111	3.98096	1.83929	4.12279	15.8008	22.0157	26.5255	29.9927	32.6915	34.7765	36.3239	37.367	37.9309	38.0313	37.6682	36.8268	35.4663	33.4958	30.7488	26.8605	20.799
25.3587	25.4552	25.3089	24.6945	23.4516	21.4308	18.4376	13.8844	6.97453	4.97679	9.81838	12.0793	12.731	12.4532	11.7725	12.0317	13.7954	16.1373	18.3366	20.0568	21.371	22.3088	22.8298	22.9267	22.5611	21.6792	20.1563	17.8117	14.3565	9.58764	3.86932	1.91237	4.15075	15.7704	22.0054	26.5308	30.0066	32.7101	34.7973	36.3456	37.3891	37.9533	38.0542	37.6919	36.8515	35.4922	33.5231	30.7783	26.8973	20.8844
25.4225	25.4971	25.3353	24.7132	23.4677	21.4483	18.4649	13.9517	7.2515	5.28232	9.86753	12.0779	12.7008	12.3908	11.6666	11.9158	13.7163	16.0893	18.3039	20.03	21.3458	22.2838	22.8043	22.9009	22.5357	21.6537	20.1302	17.7814	14.3147	9.51836	3.7606	1.97638	4.18436	15.7412	21.9954	26.5361	30.0204	32.7288	34.8182	36.3674	37.4112	37.9758	38.077	37.7155	36.8762	35.5181	33.5505	30.8082	26.9354	20.9745
25.4855	25.5386	25.3616	24.732	23.484	21.4665	18.4936	14.022	7.52547	5.58225	9.91927	12.0774	12.6707	12.3276	11.5583	11.7972	13.6361	16.041	18.2709	20.0028	21.3203	22.2584	22.7785	22.875	22.5103	21.6284	20.1045	17.7521	14.2751	9.45341	3.65487	2.03133	4.22296	15.7132	21.9858	26.5414	30.0342	32.7473	34.8389	36.389	37.4333	37.9982	38.0999	37.7392	36.9008	35.5441	33.5779	30.8385	26.9748	21.0691
25.5478	25.5799	25.3878	24.7508	23.5007	21.4853	18.5237	14.0951	7.79584	5.87623	9.97345	12.0779	12.6407	12.2636	11.4475	11.6759	13.555	15.9923	18.2376	19.9754	21.2945	22.2328	22.7525	22.849	22.485	21.6032	20.0793	17.7239	14.2379	9.39297	3.5522	2.07721	4.26588	15.6865	21.9765	26.5468	30.048	32.7658	34.8597	36.4107	37.4554	38.0206	38.1227	37.7628	36.9255	35.5701	33.6055	30.8692	27.0155	21.1679
25.6093	25.6209	25.4139	24.7698	23.5176	21.5048	18.5551	14.1709	8.06217	6.16399	10.03	12.0792	12.6107	12.1988	11.3343	11.5519	13.4729	15.9433	18.2039	19.9476	21.2684	22.207	22.7263	22.8228	22.4595	21.5782	20.0546	17.6969	14.2031	9.33717	3.45267	2.11402	4.3125	15.6609	21.9676	26.5523	30.0618	32.7843	34.8804	36.4323	37.4774	38.043	38.1456	37.7864	36.9501	35.596	33.6332	30.9003	27.0575	21.2705
25.6701	25.6615	25.44	24.7888	23.5347	21.5249	18.5878	14.2491	8.32414	6.4454	10.0886	12.0815	12.5809	12.1331	11.2186	11.4251	13.39	15.894	18.1699	19.9195	21.242	22.1808	22.6999	22.7965	22.4341	21.5533	20.0303	17.6709	14.1706	9.28613	3.35638	2.14176	4.3622	15.6365	21.9592	26.5579	30.0755	32.8027	34.901	36.4539	37.4994	38.0654	38.1684	37.81	36.9748	35.622	33.6609	30.9317	27.1008	21.3768
25.7301	25.7019	25.466	24.8078	23.5522	21.5457	18.6218	14.3297	8.58149	6.72039	10.1494	12.0846	12.5512	12.0667	11.1003	11.2955	13.3061	15.8445	18.1356	19.8911	21.2153	22.1544	22.6732	22.7701	22.4087	21.5286	20.0065	17.646	14.1406	9.23999	3.26343	2.1604	4.41441	15.6134	21.9512	26.5636	30.0892	32.821	34.9216	36.4754	37.5214	38.0877	38.1912	37.8336	36.9994	35.648	33.6888	30.9636	27.1453	21.4864
25.7894	25.7419	25.4918	24.8269	23.5699	21.567	18.657	14.4123	8.83406	6.98897	10.212	12.0886	12.5216	11.9995	10.9793	11.1629	13.2213	15.7947	18.1011	19.8623	21.1883	22.1277	22.6464	22.7435	22.3832	21.5041	19.9832	17.6223	14.1131	9.19884	3.17392	2.16992	4.46859	15.5916	21.9436	26.5695	30.103	32.8394	34.9422	36.4969	37.5434	38.11	38.2139	37.8571	37.024	35.674	33.7168	30.9959	27.191	21.5989
25.848	25.7816	25.5176	24.8461	23.5878	21.589	18.6933	14.497	9.08174	7.25117	10.2765	12.0935	12.4922	11.9315	10.8557	11.0273	13.1357	15.7446	18.0662	19.8333	21.161	22.1008	22.6193	22.7167	22.3577	21.4797	19.9604	17.5996	14.0881	9.16277	3.08797	2.17028	4.52422	15.571	21.9365	26.5755	30.1167	32.8577	34.9627	36.5184	37.5653	38.1323	38.2367	37.8806	37.0486	35.7	33.7448	31.0285	27.2378	21.7142
25.9057	25.821	25.5434	24.8654	23.6061	21.6116	18.7308	14.5833	9.32448	7.50709	10.3426	12.0991	12.4629	11.8627	10.7293	10.8886	13.0493	15.6944	18.0311	19.804	21.1335	22.0735	22.5919	22.6899	22.3322	21.4555	19.9381	17.5782	14.0655	9.13184	3.00572	2.16142	4.58083	15.5516	21.9298	26.5816	30.1305	32.876	34.9832	36.5398	37.5872	38.1546	38.2594	37.9042	37.0732	35.726	33.773	31.0615	27.2858	21.8319
25.9628	25.8601	25.569	24.8847	23.6245	21.6347	18.7695	14.6713	9.56225	7.75683	10.4103	12.1056	12.4337	11.7932	10.6001	10.7469	12.9621	15.644	17.9957	19.7743	21.1056	22.046	22.5644	22.6628	22.3067	21.4314	19.9162	17.5578	14.0455	9.10611	2.92731	2.14328	4.63801	15.5336	21.9237	26.5879	30.1442	32.8942	35.0037	36.5612	37.609	38.1769	38.2822	37.9277	37.0977	35.752	33.8013	31.0949	27.3349	21.9518
26.0191	25.8988	25.5945	24.904	23.6432	21.6584	18.8091	14.7608	9.79508	8.00053	10.4794	12.1129	12.4047	11.7229	10.4681	10.6019	12.8742	15.5934	17.96	19.7444	21.0775	22.0183	22.5366	22.6357	22.2812	21.4076	19.8949	17.5386	14.028	9.08562	2.85289	2.11577	4.69535	15.5168	21.9182	26.5944	30.158	32.9125	35.0241	36.5826	37.6309	38.1991	38.3048	37.9511	37.1222	35.778	33.8296	31.1287	27.3851	22.0736
26.0747	25.9372	25.6199	24.9234	23.6622	21.6826	18.8498	14.8516	10.023	8.23832	10.5498	12.1211	12.3759	11.652	10.333	10.4536	12.7856	15.5427	17.9241	19.7142	21.049	21.9902	22.5086	22.6083	22.2556	21.3838	19.874	17.5205	14.0131	9.07039	2.78263	2.07879	4.75249	15.5012	21.9132	26.6011	30.1719	32.9307	35.0445	36.6039	37.6527	38.2213	38.3275	37.9746	37.1467	35.8039	33.858	31.1628	27.4362	22.197
26.1295	25.9753	25.6452	24.9428	23.6814	21.7074	18.8915	14.9435	10.2461	8.47037	10.6214	12.1299	12.3472	11.5803	10.195	10.3019	12.6963	15.4919	17.888	19.6837	21.0203	21.9619	22.4804	22.5809	22.23	21.3603	19.8536	17.5035	14.0006	9.0604	2.71671	2.03222	4.80912	15.487	21.9087	26.608	30.1858	32.9489	35.0649	36.6252	37.6744	38.2435	38.3502	37.998	37.1712	35.8299	33.8866	31.1972	27.4884	22.3218
26.1836	26.013	25.6704	24.9623	23.7008	21.7327	18.9341	15.0364	10.4644	8.69684	10.6941	12.1396	12.3188	11.5079	10.0539	10.1468	12.6065	15.441	17.8516	19.6529	20.9913	21.9333	22.452	22.5533	22.2044	21.3369	19.8336	17.4877	13.9907	9.05564	2.65532	1.97592	4.86495	15.474	21.9048	26.6151	30.1998	32.9671	35.0853	36.6464	37.6962	38.2656	38.3728	38.0214	37.1957	35.8559	33.9152	31.232	27.5415	22.4478
26.2369	26.0503	25.6955	24.9818	23.7204	21.7585	18.9776	15.1303	10.678	8.91788	10.7678	12.15	12.2905	11.4348	9.90959	9.98822	12.516	15.3901	17.815	19.6218	20.962	21.9044	22.4233	22.5255	22.1787	21.3136	19.8142	17.473	13.9833	9.05607	2.59868	1.90972	4.91972	15.4623	21.9016	26.6224	30.2138	32.9853	35.1056	36.6677	37.7179	38.2878	38.3954	38.0448	37.2201	35.8819	33.9439	31.2672	27.5955	22.5747
26.2895	26.0873	25.7204	25.0014	23.7403	21.7849	19.0219	15.2249	10.887	9.13366	10.8423	12.1611	12.2625	11.3611	9.76207	9.82597	12.4251	15.3391	17.7782	19.5905	20.9324	21.8752	22.3944	22.4976	22.153	21.2906	19.7952	17.4594	13.9784	9.06163	2.54699	1.83344	4.97321	15.4519	21.899	26.63	30.2279	33.0035	35.1259	36.6889	37.7395	38.3099	38.4179	38.0681	37.2445	35.9079	33.9727	31.3026	27.6504	22.7023
26.3414	26.124	25.7453	25.0209	23.7603	21.8116	19.0671	15.3201	11.0916	9.34435	10.9177	12.1729	12.2347	11.2867	9.61122	9.66001	12.3337	15.2882	17.7412	19.5589	20.9026	21.8458	22.3652	22.4695	22.1273	21.2676	19.7768	17.447	13.976	9.07225	2.50049	1.74687	5.02523	15.4427	21.897	26.6378	30.2421	33.0217	35.1461	36.71	37.7612	38.3319	38.4405	38.0914	37.2688	35.9338	34.0015	31.3384	27.7061	22.8305
26.3926	26.1603	25.77	25.0405	23.7806	21.8389	19.113	15.4159	11.2917	9.55011	10.9938	12.1855	12.2071	11.2117	9.45697	9.49025	12.2419	15.2372	17.704	19.527	20.8724	21.8161	22.3359	22.4413	22.1016	21.2449	19.7587	17.4356	13.976	9.08784	2.4594	1.64978	5.07561	15.4348	21.8956	26.6459	30.2563	33.04	35.1664	36.7312	37.7828	38.3539	38.463	38.1147	37.2932	35.9598	34.0305	31.3745	27.7625	22.9591
26.443	26.1963	25.7946	25.0602	23.801	21.8666	19.1597	15.5121	11.4876	9.7511	11.0704	12.1987	12.1798	11.1362	9.29922	9.31657	12.1498	15.1863	17.6667	19.4948	20.842	21.7861	22.3062	22.4129	22.0758	21.2222	19.7412	17.4254	13.9784	9.10829	2.42397	1.54189	5.12421	15.4282	21.895	26.6543	30.2707	33.0582	35.1866	36.7523	37.8044	38.3759	38.4855	38.1379	37.3175	35.9857	34.0595	31.4108	27.8197	23.0878
26.4927	26.2318	25.8191	25.0798	23.8217	21.8948	19.2071	15.6087	11.6793	9.94747	11.1476	12.2126	12.1528	11.06	9.1379	9.13889	12.0574	15.1355	17.6291	19.4624	20.8113	21.7558	22.2764	22.3844	22.05	21.1998	19.7241	17.4162	13.9831	9.13348	2.39445	1.42292	5.17092	15.4228	21.895	26.6629	30.2851	33.0765	35.2068	36.7734	37.8259	38.3979	38.5079	38.1611	37.3418	36.0117	34.0886	31.4475	27.8776	23.2166
26.5416	26.267	25.8434	25.0995	23.8425	21.9233	19.2551	15.7054	11.867	10.1394	11.2253	12.2271	12.126	10.9834	8.97291	8.9571	11.9648	15.0848	17.5914	19.4297	20.7803	21.7252	22.2463	22.3557	22.0241	21.1775	19.7075	17.4082	13.9902	9.16328	2.37107	1.29255	5.21564	15.4187	21.8957	26.6719	30.2997	33.0947	35.2271	36.7944	37.8474	38.4198	38.5303	38.1843	37.366	36.0376	34.1177	31.4844	27.9362	23.3452
26.5898	26.3019	25.8676	25.1192	23.8635	21.9523	19.3037	15.8023	12.0507	10.327	11.3033	12.2423	12.0995	10.9063	8.80415	8.77109	11.8721	15.0342	17.5536	19.3968	20.7491	21.6944	22.216	22.3268	21.9982	21.1553	19.6914	17.4012	13.9996	9.19755	2.35409	1.15041	5.25832	15.4158	21.8972	26.6811	30.3144	33.113	35.2472	36.8154	37.8689	38.4417	38.5527	38.2074	37.3902	36.0635	34.1469	31.5217	27.9953	23.4737
26.6373	26.3364	25.8917	25.1389	23.8847	21.9817	19.3529	15.8992	12.2305	10.5104	11.3816	12.2581	12.0733	10.8287	8.63153	8.58076	11.7793	14.9837	17.5156	19.3636	20.7175	21.6632	22.1854	22.2978	21.9723	21.1333	19.6756	17.3952	14.0112	9.23613	2.34374	0.996127	5.29888	15.4141	21.8994	26.6907	30.3292	33.1314	35.2674	36.8364	37.8903	38.4636	38.575	38.2305	37.4144	36.0894	34.1762	31.5591	28.055	23.6017
26.6841	26.3705	25.9156	25.1586	23.906	22.0114	19.4026	15.9962	12.4067	10.6897	11.4602	12.2745	12.0475	10.7507	8.45495	8.38599	11.6865	14.9335	17.4775	19.3302	20.6857	21.6318	22.1546	22.2686	21.9463	21.1114	19.6604	17.3904	14.025	9.27886	2.34026	0.829267	5.33732	15.4137	21.9023	26.7006	30.3441	33.1497	35.2876	36.8574	37.9117	38.4854	38.5973	38.2536	37.4385	36.1153	34.2056	31.5968	28.1153	23.7292
26.7302	26.4042	25.9394	25.1783	23.9275	22.0415	19.4529	16.093	12.5792	10.8652	11.5389	12.2915	12.022	10.6723	8.27431	8.18666	11.5938	14.8834	17.4393	19.2965	20.6536	21.6001	22.1235	22.2393	21.9203	21.0897	19.6456	17.3865	14.0409	9.32557	2.34385	0.649375	5.37362	15.4146	21.906	26.7109	30.3592	33.1681	35.3077	36.8783	37.9331	38.5072	38.6196	38.2766	37.4626	36.1411	34.235	31.6348	28.176	23.8562
26.7755	26.4375	25.9631	25.198	23.9492	22.0719	19.5035	16.1896	12.7481	11.0368	11.6177	12.3091	11.9968	10.5935	8.0895	7.98268	11.5014	14.8336	17.4009	19.2626	20.6212	21.5681	22.0922	22.2098	21.8942	21.0681	19.6312	17.3836	14.0589	9.37608	2.35472	0.455955	5.40779	15.4167	21.9104	26.7215	30.3744	33.1865	35.3279	36.8992	37.9544	38.5289	38.6418	38.2996	37.4867	36.167	34.2644	31.6729	28.2371	23.9824
26.8201	26.4705	25.9866	25.2177	23.971	22.1027	19.5547	16.286	12.9137	11.2048	11.6966	12.3272	11.972	10.5145	7.90042	7.77391	11.4092	14.7841	17.3625	19.2284	20.5885	21.5358	22.0606	22.1801	21.8681	21.0466	19.6172	17.3818	14.0789	9.43021	2.37306	0.248476	5.43986	15.4199	21.9157	26.7324	30.3897	33.205	35.348	36.9201	37.9757	38.5506	38.664	38.3225	37.5107	36.1928	34.2939	31.7113	28.2986	24.1078
26.864	26.503	26.0099	25.2374	23.9929	22.1338	19.6062	16.3822	13.0759	11.3693	11.7755	12.3459	11.9475	10.4352	7.70696	7.56026	11.3174	14.7349	17.324	19.194	20.5556	21.5033	22.0288	22.1502	21.8419	21.0253	19.6037	17.3809	14.1008	9.48779	2.399	0.0263752	5.46987	15.4245	21.9217	26.7437	30.4052	33.2235	35.3682	36.9409	37.9969	38.5723	38.6862	38.3454	37.5347	36.2186	34.3235	31.7499	28.3605	24.2324
26.9072	26.5352	26.0331	25.2571	24.0149	22.1651	19.658	16.4779	13.2348	11.5303	11.8544	12.3651	11.9235	10.3558	7.50902	7.3416	11.226	14.686	17.2854	19.1594	20.5224	21.4704	21.9968	22.1202	21.8157	21.0041	19.5906	17.3809	14.1246	9.54863	2.43268	-0.210939	5.49789	15.4302	21.9286	26.7554	30.4208	33.2421	35.3883	36.9617	38.0182	38.5939	38.7083	38.3683	37.5586	36.2444	34.3531	31.7887	28.4227	24.356
26.9497	26.567	26.0561	25.2767	24.0371	22.1968	19.7102	16.5733	13.3906	11.688	11.9332	12.3848	11.8999	10.2762	7.3065	7.11783	11.1352	14.6374	17.2467	19.1246	20.4889	21.4373	21.9645	22.09	21.7895	20.983	19.5779	17.3819	14.1502	9.61254	2.4742	-0.464078	5.52398	15.4371	21.9362	26.7675	30.4367	33.2607	35.4084	36.9825	38.0393	38.6155	38.7303	38.3911	37.5825	36.2701	34.3827	31.8276	28.4852	24.4786
26.9915	26.5984	26.0789	25.2964	24.0594	22.2287	19.7627	16.6683	13.5434	11.8425	12.0118	12.4051	11.8767	10.1965	7.09927	6.88884	11.0451	14.5892	17.208	19.0895	20.4551	21.4038	21.9319	22.0596	21.7631	20.962	19.5656	17.3838	14.1776	9.67934	2.52361	-0.733661	5.54825	15.4453	21.9447	26.78	30.4526	33.2793	35.4285	37.0033	38.0605	38.6371	38.7524	38.4138	37.6063	36.2958	34.4124	31.8667	28.5479	24.6001
27.0326	26.6294	26.1016	25.316	24.0818	22.2608	19.8154	16.7627	13.6932	11.9939	12.0902	12.4258	11.8539	10.1168	6.88725	6.65454	10.9558	14.5414	17.1692	19.0542	20.4211	21.3701	21.8991	22.0291	21.7367	20.9412	19.5537	17.3866	14.2067	9.74885	2.58094	-1.0203	5.57081	15.4546	21.954	26.7928	30.4688	33.298	35.4487	37.024	38.0816	38.6586	38.7743	38.4365	37.6301	36.3215	34.4421	31.906	28.6108	24.7205
27.0729	26.6599	26.1241	25.3356	24.1043	22.2932	19.8683	16.8566	13.84	12.1422	12.1685	12.4469	11.8317	10.0372	6.67033	6.41485	10.8674	14.4941	17.1304	19.0188	20.3868	21.3361	21.866	21.9984	21.7103	20.9205	19.5422	17.3903	14.2373	9.82089	2.64618	-1.32455	5.59178	15.4652	21.9641	26.8061	30.4851	33.3168	35.4688	37.0447	38.1026	38.68	38.7963	38.4592	37.6539	36.3472	34.4719	31.9454	28.6739	24.8398
27.1126	26.6901	26.1465	25.3551	24.1269	22.3258	19.9215	16.95	13.9841	12.2877	12.2465	12.4686	11.8098	9.95766	6.44842	6.16969	10.78	14.4472	17.0915	18.9831	20.3522	21.3017	21.8327	21.9675	21.6837	20.8999	19.5311	17.3948	14.2695	9.89528	2.71926	-1.6469	5.6113	15.477	21.9751	26.8198	30.5016	33.3356	35.4889	37.0654	38.1237	38.7014	38.8181	38.4818	37.6776	36.3728	34.5016	31.9849	28.737	24.9578
27.1515	26.7199	26.1686	25.3747	24.1495	22.3586	19.9748	17.0427	14.1255	12.4302	12.3242	12.4907	11.7885	9.87833	6.22144	5.91902	10.6938	14.4008	17.0526	18.9471	20.3173	21.2671	21.7991	21.9364	21.6572	20.8793	19.5203	17.4001	14.3031	9.97185	2.80011	-1.98768	5.62954	15.4899	21.9869	26.8339	30.5183	33.3545	35.509	37.0861	38.1447	38.7228	38.84	38.5044	37.7012	36.3984	34.5314	32.0245	28.8003	25.0745
27.1898	26.7493	26.1906	25.3941	24.1723	22.3916	20.0282	17.1348	14.2641	12.57	12.4016	12.5132	11.7677	9.79928	5.98932	5.66279	10.6088	14.3549	17.0138	18.911	20.2822	21.2322	21.7653	21.9051	21.6305	20.8589	19.5099	17.4062	14.3381	10.0504	2.88858	-2.34696	5.64666	15.5041	21.9996	26.8484	30.5352	33.3735	35.5291	37.1067	38.1656	38.7441	38.8618	38.5269	37.7248	36.424	34.5612	32.0643	28.8636	25.1899
27.2273	26.7783	26.2124	25.4136	24.1951	22.4248	20.0817	17.2263	14.4002	12.7072	12.4787	12.5361	11.7475	9.72058	5.75199	5.40102	10.5252	14.3095	16.9749	18.8747	20.2468	21.197	21.7312	21.8736	21.6037	20.8386	19.4998	17.413	14.3745	10.1309	2.98451	-2.72446	5.66287	15.5195	22.0132	26.8634	30.5523	33.3925	35.5493	37.1273	38.1865	38.7654	38.8835	38.5493	37.7484	36.4495	34.5911	32.1041	28.927	25.304
27.2642	26.8069	26.234	25.433	24.218	22.4581	20.1354	17.3171	14.5338	12.8417	12.5555	12.5594	11.7278	9.64231	5.50942	5.13375	10.4431	14.2647	16.936	18.8382	20.2112	21.1615	21.6968	21.842	21.5769	20.8184	19.4901	17.4207	14.4121	10.213	3.0877	-3.1193	5.67836	15.536	22.0276	26.8788	30.5696	33.4116	35.5694	37.1479	38.2074	38.7866	38.9052	38.5717	37.7718	36.475	34.6209	32.144	28.9903	25.4168
27.3004	26.835	26.2554	25.4523	24.2409	22.4916	20.189	17.4072	14.6649	12.9737	12.6318	12.5831	11.7086	9.56457	5.26159	4.86105	10.3626	14.2205	16.8972	18.8016	20.1752	21.1257	21.6622	21.8101	21.55	20.7983	19.4807	17.429	14.4509	10.2967	3.1979	-3.52977	5.69336	15.5538	22.0429	26.8946	30.5871	33.4308	35.5896	37.1684	38.2282	38.8078	38.9268	38.594	37.7953	36.5004	34.6507	32.184	29.0535	25.5281
27.3358	26.8627	26.2767	25.4715	24.2639	22.5252	20.2427	17.4965	14.7936	13.1033	12.7077	12.6072	11.6901	9.48745	5.00852	4.5831	10.2839	14.1769	16.8583	18.7647	20.139	21.0896	21.6273	21.7781	21.5231	20.7782	19.4716	17.438	14.4908	10.3817	3.31487	-3.95296	5.70811	15.5728	22.059	26.9109	30.6048	33.45	35.6097	37.189	38.249	38.8289	38.9484	38.6163	37.8187	36.5258	34.6806	32.224	29.1167	25.6381
27.3706	26.8901	26.2977	25.4908	24.2869	22.5589	20.2964	17.5851	14.92	13.2304	12.7833	12.6317	11.6721	9.41103	4.75027	4.30009	10.2071	14.134	16.8196	18.7276	20.1026	21.0532	21.5921	21.7459	21.496	20.7582	19.4629	17.4477	14.5317	10.4681	3.43829	-4.38426	5.72286	15.593	22.0761	26.9276	30.6227	33.4693	35.6298	37.2095	38.2697	38.85	38.9699	38.6386	37.842	36.5512	34.7104	32.2641	29.1798	25.7466
27.4047	26.917	26.3185	25.5099	24.3099	22.5927	20.3501	17.673	15.0441	13.3553	12.8583	12.6566	11.6548	9.33543	4.48693	4.01236	10.1323	14.0916	16.7808	18.6904	20.0658	21.0165	21.5566	21.7134	21.4688	20.7384	19.4544	17.458	14.5736	10.5555	3.56786	-4.81676	5.73789	15.6144	22.094	26.9448	30.6408	33.4887	35.65	37.2299	38.2904	38.871	38.9914	38.6607	37.8652	36.5765	34.7402	32.3042	29.2427	25.8537
27.4381	26.9435	26.3392	25.529	24.333	22.6266	20.4038	17.7601	15.166	13.4779	12.9329	12.6817	11.6381	9.26075	4.21867	3.72032	10.0596	14.05	16.7421	18.653	20.0288	20.9795	21.5209	21.6808	21.4416	20.7185	19.4462	17.469	14.6164	10.644	3.70325	-5.2406	5.75347	15.637	22.1127	26.9624	30.6591	33.5082	35.6702	37.2504	38.3111	38.892	39.0128	38.6828	37.8884	36.6017	34.77	32.3444	29.3055	25.9594
27.4708	26.9695	26.3596	25.5479	24.3561	22.6605	20.4574	17.8463	15.2857	13.5983	13.0071	12.7072	11.6221	9.18709	3.94573	3.42453	9.98922	14.009	16.7035	18.6154	19.9916	20.9422	21.4849	21.648	21.4143	20.6988	19.4383	17.4805	14.6601	10.7333	3.8441	-5.64232	5.7699	15.6609	22.1324	26.9805	30.6777	33.5277	35.6903	37.2708	38.3317	38.913	39.0342	38.7049	37.9116	36.6269	34.7998	32.3845	29.3681	26.0636
27.5029	26.9951	26.3798	25.5669	24.3792	22.6945	20.5108	17.9318	15.4034	13.7165	13.0807	12.7331	11.6067	9.11457	3.66842	3.12572	9.92124	13.9688	16.665	18.5776	19.954	20.9045	21.4487	21.615	21.3868	20.6791	19.4307	17.4926	14.7045	10.8234	3.99007	-6.0045	5.7875	15.686	22.1529	26.9991	30.6964	33.5473	35.7105	37.2912	38.3523	38.9338	39.0555	38.7269	37.9347	36.6521	34.8296	32.4246	29.4305	26.1664
27.5342	27.0204	26.3998	25.5857	24.4022	22.7286	20.5642	18.0165	15.519	13.8327	13.1539	12.7592	11.5921	9.04329	3.38717	2.82479	9.85576	13.9293	16.6265	18.5397	19.9162	20.8666	21.4121	21.5817	21.3593	20.6594	19.4234	17.5052	14.7497	10.9141	4.14078	-6.30623	5.80658	15.7123	22.1743	27.0181	30.7154	33.567	35.7307	37.3116	38.3728	38.9547	39.0768	38.7488	37.9577	36.6772	34.8594	32.4647	29.4926	26.2676
27.5649	27.0451	26.4196	25.6044	24.4253	22.7627	20.6175	18.1003	15.6325	13.9469	13.2265	12.7857	11.5782	8.97338	3.10254	2.52288	9.79292	13.8905	16.5881	18.5016	19.8782	20.8284	21.3753	21.5483	21.3316	20.6398	19.4163	17.5183	14.7955	11.0054	4.29586	-6.52472	5.82747	15.7399	22.1966	27.0376	30.7346	33.5868	35.7509	37.3319	38.3933	38.9754	39.098	38.7707	37.9806	36.7023	34.8891	32.5048	29.5544	26.3674
27.5948	27.0695	26.4391	25.6231	24.4484	22.7968	20.6706	18.1834	15.7442	14.059	13.2986	12.8124	11.565	8.90495	2.81524	2.22138	9.73283	13.8526	16.5499	18.4633	19.8398	20.7898	21.3382	21.5146	21.3039	20.6202	19.4094	17.5319	14.8419	11.0972	4.45496	-6.63848	5.85052	15.7687	22.2197	27.0575	30.7541	33.6067	35.7711	37.3522	38.4137	38.9962	39.1191	38.7924	38.0035	36.7273	34.9188	32.5449	29.6159	26.4657
27.6241	27.0934	26.4585	25.6416	24.4715	22.8309	20.7236	18.2655	15.8539	14.1693	13.3702	12.8395	11.5525	8.83813	2.52616	1.92198	9.67558	13.8154	16.5117	18.4249	19.8012	20.751	21.3008	21.4807	21.276	20.6007	19.4027	17.546	14.8889	11.1893	4.6177	-6.63146	5.87606	15.7988	22.2437	27.0779	30.7738	33.6266	35.7914	37.3725	38.4341	39.0168	39.1402	38.8142	38.0264	36.7522	34.9484	32.5849	29.6772	26.5626
27.6528	27.1169	26.4776	25.66	24.4945	22.865	20.7764	18.3469	15.9618	14.2777	13.4413	12.8668	11.5408	8.77303	2.2364	1.62671	9.62129	13.7789	16.4736	18.3864	19.7624	20.7118	21.2631	21.4466	21.248	20.5812	19.3963	17.5605	14.9363	11.2818	4.78373	-6.49697	5.90444	15.8301	22.2685	27.0988	30.7937	33.6467	35.8116	37.3928	38.4545	39.0374	39.1612	38.8358	38.0491	36.7771	34.9781	32.6248	29.7381	26.6579
27.6807	27.1399	26.4964	25.6784	24.5175	22.899	20.829	18.4274	16.0679	14.3842	13.5118	12.8943	11.5299	8.70979	1.94729	1.33795	9.57004	13.7433	16.4357	18.3477	19.7233	20.6723	21.2251	21.4123	21.2199	20.5618	19.3901	17.5753	14.9842	11.3744	4.95269	-6.23945	5.936	15.8627	22.2942	27.1202	30.8138	33.6668	35.8319	37.4131	38.4748	39.058	39.1822	38.8574	38.0718	36.8019	35.0076	32.6647	29.7986	26.7518
27.708	27.1626	26.5151	25.6966	24.5404	22.9331	20.8813	18.507	16.1721	14.489	13.5817	12.9221	11.5198	8.64852	1.66045	1.05843	9.52193	13.7086	16.3978	18.3088	19.6839	20.6326	21.1869	21.3778	21.1917	20.5423	19.384	17.5906	15.0325	11.4671	5.12426	-5.87326	5.97109	15.8966	22.3207	27.142	30.8341	33.687	35.8521	37.4333	38.495	39.0785	39.203	38.879	38.0944	36.8267	35.0372	32.7044	29.8587	26.8442
27.7346	27.1847	26.5335	25.7147	24.5633	22.9671	20.9335	18.5858	16.2747	14.592	13.6511	12.9502	11.5105	8.58935	1.3778	0.791289	9.47702	13.6746	16.3602	18.2698	19.6442	20.5925	21.1483	21.343	21.1633	20.5229	19.3782	17.6062	15.0811	11.5599	5.29809	-5.41911	6.01003	15.9318	22.3481	27.1642	30.8547	33.7073	35.8724	37.4535	38.5152	39.0989	39.2239	38.9004	38.117	36.8514	35.0666	32.7441	29.9185	26.9351
27.7605	27.2065	26.5517	25.7327	24.5862	23.0011	20.9854	18.6638	16.3755	14.6933	13.72	12.9785	11.5021	8.53241	1.10158	0.539965	9.43539	13.6415	16.3226	18.2307	19.6043	20.552	21.1095	21.3081	21.1349	20.5035	19.3725	17.6221	15.13	11.6527	5.47388	-4.89975	6.05317	15.9683	22.3763	27.187	30.8756	33.7277	35.8927	37.4736	38.5354	39.1193	39.2446	38.9218	38.1394	36.876	35.096	32.7837	29.9778	27.0245
27.7858	27.2278	26.5696	25.7505	24.6089	23.0349	21.0371	18.7409	16.4747	14.793	13.7882	13.0071	11.4945	8.47782	0.834361	0.308174	9.3971	13.6092	16.2852	18.1914	19.5641	20.5113	21.0704	21.2729	21.1062	20.484	19.367	17.6384	15.1791	11.7455	5.65132	-4.3366	6.10079	16.0061	22.4053	27.2102	30.8966	33.7482	35.913	37.4938	38.5555	39.1396	39.2653	38.9431	38.1618	36.9006	35.1254	32.8232	30.0367	27.1125
27.8104	27.2486	26.5873	25.7683	24.6317	23.0687	21.0884	18.8171	16.5723	14.891	13.8559	13.0358	11.4878	8.4257	0.579062	0.09978	9.3622	13.5778	16.248	18.152	19.5237	20.4703	21.0309	21.2374	21.0775	20.4646	19.3616	17.6549	15.2284	11.8381	5.83013	-3.74778	6.1532	16.0451	22.4352	27.2338	30.9179	33.7687	35.9333	37.5139	38.5756	39.1599	39.286	38.9644	38.1842	36.9251	35.1547	32.8625	30.0952	27.199
27.8343	27.269	26.6047	25.7858	24.6543	23.1025	21.1396	18.8925	16.6683	14.9875	13.9231	13.0648	11.4819	8.37617	0.338888	-0.0813656	9.33072	13.5473	16.2109	18.1124	19.483	20.4289	20.9912	21.2017	21.0486	20.4452	19.3563	17.6716	15.2779	11.9305	6.01004	-3.14746	6.21066	16.0855	22.4659	27.2579	30.9394	33.7894	35.9536	37.5339	38.5956	39.1801	39.3066	38.9856	38.2064	36.9495	35.1839	32.9017	30.1531	27.2841
27.8576	27.289	26.6219	25.8033	24.6768	23.1361	21.1904	18.9671	16.7627	15.0824	13.9897	13.094	11.4769	8.32935	0.117286	-0.23162	9.30269	13.5176	16.1739	18.0728	19.442	20.3872	20.9512	21.1658	21.0195	20.4257	19.3512	17.6886	15.3275	12.0227	6.1908	-2.54614	6.27342	16.1272	22.4973	27.2825	30.9612	33.8101	35.9739	37.554	38.6156	39.2003	39.3271	39.0067	38.2286	36.9739	35.213	32.9407	30.2106	27.3677
27.8802	27.3085	26.6388	25.8206	24.6993	23.1696	21.2409	19.0407	16.8556	15.1758	14.0556	13.1234	11.4728	8.28534	-0.0821609	-0.347778	9.27814	13.4887	16.1372	18.033	19.4008	20.3452	20.9108	21.1297	20.9904	20.4063	19.3462	17.7058	15.3771	12.1146	6.37216	-1.9512	6.34169	16.1702	22.5296	27.3075	30.9832	33.831	35.9942	37.574	38.6355	39.2203	39.3475	39.0277	38.2507	36.9981	35.2421	32.9796	30.2676	27.4499
27.9021	27.3275	26.6554	25.8378	24.7217	23.203	21.2911	19.1136	16.9471	15.2677	14.1211	13.153	11.4697	8.24427	-0.255875	-0.427302	9.25705	13.4608	16.1006	17.993	19.3593	20.3029	20.8702	21.0933	20.961	20.3868	19.3413	17.7232	15.4268	12.2063	6.5539	-1.36758	6.41566	16.2146	22.5626	27.3329	31.0054	33.8519	36.0146	37.594	38.6554	39.2404	39.3679	39.0487	38.2727	37.0223	35.271	33.0184	30.3241	27.5306
27.9233	27.3461	26.6718	25.8548	24.7439	23.2362	21.341	19.1856	17.037	15.3582	14.1859	13.1827	11.4674	8.20622	-0.400458	-0.468525	9.23943	13.4337	16.0642	17.953	19.3176	20.2602	20.8293	21.0566	20.9315	20.3673	19.3365	17.7407	15.4765	12.2975	6.73582	-0.79844	6.49546	16.2602	22.5964	27.3588	31.0278	33.8729	36.035	37.614	38.6752	39.2603	39.3882	39.0696	38.2947	37.0464	35.2999	33.0569	30.3801	27.6099
27.9439	27.3642	26.688	25.8716	24.7661	23.2694	21.3905	19.2567	17.1256	15.4472	14.2502	13.2126	11.4661	8.17129	-0.512888	-0.470791	9.22526	13.4074	16.0279	17.9128	19.2756	20.2172	20.788	21.0197	20.9018	20.3477	19.3318	17.7584	15.5262	12.3884	6.91772	-0.24563	6.58121	16.3072	22.6309	27.3852	31.0505	33.894	36.0553	37.6339	38.695	39.2802	39.4084	39.0904	38.3166	37.0705	35.3287	33.0953	30.4355	27.6878
27.9639	27.3819	26.7038	25.8883	24.7881	23.3023	21.4397	19.327	17.2127	15.5349	14.3139	13.2427	11.4657	8.13957	-0.59073	-0.434512	9.21451	13.382	15.9919	17.8725	19.2333	20.1739	20.7464	20.9826	20.872	20.3281	19.3271	17.7762	15.5758	12.4788	7.09942	0.289901	6.67298	16.3556	22.6662	27.4119	31.0734	33.9152	36.0757	37.6538	38.7147	39.3001	39.4286	39.1111	38.3383	37.0944	35.3574	33.1335	30.4904	27.7642
27.9831	27.3991	26.7194	25.9048	24.81	23.3352	21.4885	19.3965	17.2985	15.6212	14.377	13.273	11.4663	8.11115	-0.632314	-0.361134	9.20714	13.3575	15.956	17.8321	19.1907	20.1303	20.7045	20.9452	20.842	20.3084	19.3225	17.794	15.6252	12.5688	7.28075	0.807828	6.77081	16.4052	22.7022	27.4391	31.0965	33.9364	36.0961	37.6737	38.7344	39.3198	39.4486	39.1317	38.36	37.1183	35.386	33.1715	30.5447	27.8393
28.0018	27.4159	26.7347	25.9212	24.8318	23.3678	21.537	19.4651	17.3829	15.7062	14.4396	13.3034	11.4678	8.08609	-0.636868	-0.25301	9.2031	13.3338	15.9203	17.7916	19.1479	20.0863	20.6623	20.9076	20.8119	20.2887	19.3179	17.812	15.6746	12.6583	7.46157	1.30824	6.87467	16.4562	22.739	27.4667	31.1198	33.9578	36.1165	37.6936	38.754	39.3396	39.4687	39.1523	38.3817	37.1421	35.4145	33.2092	30.5985	27.913
28.0197	27.4322	26.7497	25.9374	24.8534	23.4003	21.5851	19.5329	17.466	15.7898	14.5015	13.334	11.4703	8.06445	-0.604588	-0.113212	9.20233	13.311	15.8849	17.7509	19.1049	20.042	20.6198	20.8696	20.7815	20.2689	19.3134	17.83	15.7238	12.7473	7.64173	1.7915	6.98453	16.5085	22.7764	27.4947	31.1433	33.9792	36.1369	37.7134	38.7736	39.3592	39.4886	39.1728	38.4032	37.1658	35.4428	33.2468	30.6517	27.9852
28.037	27.4481	26.7645	25.9534	24.8749	23.4326	21.6329	19.5999	17.5479	15.8722	14.5629	13.3647	11.4738	8.0463	-0.536616	0.0546975	9.20476	13.289	15.8496	17.7102	19.0615	19.9973	20.577	20.8315	20.751	20.2491	19.3089	17.848	15.7728	12.8358	7.8211	2.25812	7.10029	16.5621	22.8146	27.5232	31.1671	34.0007	36.1573	37.7332	38.7931	39.3788	39.5085	39.1932	38.4247	37.1894	35.4711	33.2841	30.7042	28.0561
28.0536	27.4634	26.7789	25.9692	24.8963	23.4647	21.6802	19.666	17.6284	15.9534	14.6238	13.3956	11.4782	8.03166	-0.434951	0.246894	9.21031	13.2678	15.8145	17.6693	19.0179	19.9524	20.5338	20.793	20.7203	20.2292	19.3044	17.8661	15.8216	12.9236	7.99957	2.70875	7.22184	16.617	22.8534	27.552	31.1911	34.0223	36.1777	37.7529	38.8126	39.3983	39.5283	39.2135	38.446	37.2129	35.4993	33.3212	30.7562	28.1257
28.0696	27.4783	26.7931	25.9848	24.9175	23.4966	21.7272	19.7314	17.7078	16.0333	14.684	13.4266	11.4836	8.02058	-0.302286	0.4595	9.21889	13.2474	15.7796	17.6284	18.9741	19.9071	20.4903	20.7543	20.6894	20.2091	19.2999	17.8842	15.8702	13.011	8.17703	3.14405	7.34901	16.6732	22.8929	27.5812	31.2153	34.044	36.1982	37.7726	38.832	39.4178	39.548	39.2338	38.4673	37.2363	35.5273	33.3581	30.8076	28.1938
28.0849	27.4928	26.807	26.0003	24.9385	23.5283	21.7738	19.7959	17.7859	16.112	14.7437	13.4577	11.49	8.01307	-0.141819	0.688755	9.23042	13.2278	15.7449	17.5873	18.9299	19.8614	20.4465	20.7153	20.6583	20.189	19.2954	17.9022	15.9185	13.0977	8.35338	3.56473	7.48162	16.7308	22.933	27.6108	31.2397	34.0658	36.2186	37.7923	38.8514	39.4371	39.5677	39.254	38.4885	37.2597	35.5552	33.3947	30.8584	28.2606
28.0996	27.5068	26.8206	26.0155	24.9594	23.5598	21.8199	19.8596	17.8628	16.1895	14.8029	13.4889	11.4974	8.00915	0.0429538	0.93114	9.24478	13.209	15.7104	17.5461	18.8855	19.8154	20.4023	20.6761	20.627	20.1689	19.2909	17.9202	15.9665	13.1838	8.52854	3.97148	7.61945	16.7896	22.9738	27.6408	31.2643	34.0876	36.239	37.812	38.8707	39.4565	39.5872	39.274	38.5096	37.2829	35.583	33.431	30.9085	28.3261
28.1136	27.5202	26.8338	26.0305	24.9801	23.5911	21.8657	19.9225	17.9385	16.2659	14.8615	13.5202	11.5057	8.00881	0.248432	1.18346	9.26187	13.191	15.6761	17.5048	18.8409	19.7691	20.3578	20.6365	20.5955	20.1486	19.2864	17.9381	16.0143	13.2692	8.70243	4.36497	7.76225	16.8496	23.0152	27.6712	31.289	34.1095	36.2595	37.8316	38.89	39.4757	39.6067	39.294	38.5306	37.306	35.6106	33.4671	30.958	28.3903
28.127	27.5333	26.8468	26.0454	25.0006	23.6221	21.911	19.9847	18.0131	16.3411	14.9195	13.5517	11.515	8.01204	0.471071	1.44287	9.28159	13.1737	15.6421	17.4635	18.7959	19.7224	20.313	20.5967	20.5638	20.1282	19.2818	17.956	16.0617	13.3541	8.87497	4.74586	7.90977	16.9109	23.0572	27.7019	31.314	34.1315	36.2799	37.8512	38.9092	39.4949	39.6262	39.314	38.5515	37.3291	35.6381	33.5029	31.0069	28.4531
28.1397	27.5458	26.8595	26.06	25.021	23.6529	21.956	20.046	18.0865	16.4153	14.9769	13.5832	11.5253	8.01882	0.707506	1.70692	9.3038	13.1571	15.6082	17.422	18.7507	19.6754	20.2678	20.5566	20.5319	20.1077	19.2772	17.9737	16.1088	13.4382	9.0461	5.11478	8.06172	16.9735	23.0998	27.733	31.3392	34.1536	36.3004	37.8708	38.9283	39.514	39.6455	39.3338	38.5724	37.352	35.6655	33.5385	31.0551	28.5146
28.1517	27.5579	26.8718	26.0744	25.0411	23.6834	22.0005	20.1065	18.1589	16.4883	15.0339	13.6148	11.5365	8.0291	0.954641	1.97349	9.3284	13.1413	15.5745	17.3804	18.7053	19.628	20.2223	20.5162	20.4997	20.087	19.2725	17.9914	16.1555	13.5217	9.21577	5.47231	8.21781	17.0373	23.143	27.7644	31.3646	34.1757	36.3208	37.8903	38.9474	39.533	39.6648	39.3535	38.5931	37.3748	35.6927	33.5737	31.1027	28.5748
28.1631	27.5695	26.8839	26.0886	25.0611	23.7138	22.0445	20.1663	18.2301	16.5603	15.0902	13.6466	11.5487	8.04286	1.2097	2.24084	9.35526	13.1262	15.541	17.3387	18.6595	19.5803	20.1765	20.4755	20.4674	20.0663	19.2678	18.0089	16.2018	13.6045	9.38392	5.81901	8.37774	17.1023	23.1868	27.7962	31.3901	34.1979	36.3413	37.9098	38.9664	39.552	39.684	39.3732	38.6138	37.3976	35.7198	33.6087	31.1496	28.6337
28.1739	27.5806	26.8956	26.1026	25.0808	23.7438	22.0882	20.2253	18.3003	16.6312	15.146	13.6784	11.5619	8.06002	1.47022	2.50748	9.38424	13.1117	15.5077	17.2969	18.6135	19.5323	20.1303	20.4345	20.4348	20.0454	19.263	18.0263	16.2478	13.6866	9.55051	6.15542	8.54119	17.1684	23.231	27.8283	31.4159	34.2202	36.3618	37.9292	38.9854	39.5709	39.7031	39.3928	38.6343	37.4202	35.7467	33.6433	31.1959	28.6913
28.184	27.5912	26.907	26.1163	25.1004	23.7736	22.1314	20.2835	18.3694	16.701	15.2013	13.7103	11.576	8.08053	1.73411	2.77224	9.41524	13.0979	15.4747	17.255	18.5672	19.4838	20.0837	20.3932	20.402	20.0244	19.2581	18.0436	16.2933	13.768	9.7155	6.48202	8.70785	17.2358	23.2759	27.8607	31.4418	34.2425	36.3822	37.9486	39.0043	39.5897	39.7221	39.4123	38.6548	37.4427	35.7735	33.6777	31.2415	28.7477
28.1934	27.6014	26.9181	26.1299	25.1198	23.8031	22.1742	20.341	18.4375	16.7699	15.256	13.7422	11.591	8.10431	1.99957	3.03415	9.44811	13.0848	15.4418	17.213	18.5207	19.4351	20.0368	20.3517	20.369	20.0032	19.2531	18.0607	16.3385	13.8487	9.87886	6.79927	8.87741	17.3042	23.3212	27.8934	31.4678	34.2649	36.4027	37.968	39.0232	39.6085	39.7411	39.4317	38.6751	37.4651	35.8001	33.7118	31.2865	28.8028
28.2022	27.611	26.9289	26.1431	25.1389	23.8324	22.2165	20.3977	18.5045	16.8377	15.3102	13.7742	11.607	8.13127	2.26508	3.29245	9.48274	13.0722	15.4091	17.1709	18.4738	19.3859	19.9896	20.3098	20.3357	19.9819	19.248	18.0776	16.3832	13.9287	10.0406	7.10761	9.04956	17.3738	23.367	27.9265	31.4941	34.2874	36.4231	37.9874	39.042	39.6272	39.7599	39.451	38.6954	37.4874	35.8265	33.7455	31.3308	28.8566
28.2103	27.6202	26.9393	26.1562	25.1578	23.8614	22.2584	20.4536	18.5706	16.9046	15.3638	13.8063	11.6239	8.16133	2.52943	3.54655	9.51899	13.0603	15.3766	17.1287	18.4267	19.3365	19.942	20.2676	20.3022	19.9604	19.2428	18.0943	16.4275	14.008	10.2006	7.40745	9.224	17.4444	23.4133	27.9598	31.5205	34.3099	36.4436	38.0066	39.0607	39.6458	39.7787	39.4702	38.7156	37.5096	35.8528	33.7789	31.3744	28.9092
28.2178	27.6289	26.9494	26.169	25.1765	23.8901	22.2998	20.5088	18.6357	16.9705	15.4169	13.8384	11.6416	8.19439	2.79158	3.796	9.55674	13.0489	15.3442	17.0865	18.3793	19.2866	19.894	20.2251	20.2685	19.9388	19.2374	18.1109	16.4713	14.0865	10.3588	7.69916	9.40042	17.5162	23.4601	27.9934	31.5471	34.3325	36.464	38.0259	39.0794	39.6644	39.7974	39.4893	38.7357	37.5316	35.879	33.8121	31.4173	28.9605
28.2246	27.6371	26.9592	26.1816	25.195	23.9185	22.3408	20.5633	18.6998	17.0354	15.4695	13.8706	11.6603	8.23034	3.05072	4.04044	9.59586	13.0381	15.3121	17.0441	18.3316	19.2364	19.8456	20.1822	20.2345	19.917	19.2319	18.1272	16.5146	14.1643	10.5154	7.9831	9.57855	17.5889	23.5073	28.0273	31.5738	34.3551	36.4844	38.0451	39.098	39.6828	39.8161	39.5084	38.7556	37.5536	35.9049	33.8448	31.4596	29.0106
28.2308	27.6447	26.9686	26.1939	25.2132	23.9466	22.3814	20.6171	18.7629	17.0994	15.5215	13.9028	11.6799	8.26907	3.30621	4.27965	9.63624	13.0278	15.2801	17.0016	18.2837	19.1858	19.7969	20.1391	20.2002	19.895	19.2263	18.1432	16.5575	14.2414	10.6702	8.2596	9.75809	17.6626	23.5549	28.0615	31.6006	34.3778	36.5048	38.0643	39.1166	39.7012	39.8346	39.5273	38.7755	37.5754	35.9307	33.8773	31.5011	29.0595
28.2363	27.6519	26.9777	26.2059	25.2312	23.9744	22.4214	20.6701	18.8251	17.1625	15.5731	13.935	11.7003	8.31046	3.55754	4.51346	9.67775	13.018	15.2484	16.959	18.2355	19.1349	19.7479	20.0956	20.1657	19.8729	19.2206	18.1591	16.5999	14.3177	10.8233	8.52898	9.93879	17.7373	23.6029	28.0959	31.6276	34.4005	36.5253	38.0834	39.1351	39.7196	39.8531	39.5462	38.7953	37.5971	35.9563	33.9094	31.542	29.1072
28.2412	27.6587	26.9865	26.2177	25.249	24.0019	22.4611	20.7224	18.8864	17.2247	15.6241	13.9673	11.7215	8.35439	3.80433	4.74176	9.72027	13.0086	15.2167	16.9163	18.187	19.0836	19.6984	20.0518	20.131	19.8506	19.2147	18.1747	16.6419	14.3932	10.9746	8.79152	10.1204	17.8129	23.6514	28.1305	31.6547	34.4233	36.5457	38.1025	39.1535	39.7378	39.8714	39.5649	38.8149	37.6187	35.9817	33.9411	31.5822	29.1537
28.2454	27.6649	26.9949	26.2293	25.2665	24.0291	22.5002	20.7739	18.9468	17.286	15.6745	13.9996	11.7436	8.40075	4.04628	4.96451	9.76369	12.9998	15.1853	16.8735	18.1382	19.0319	19.6486	20.0077	20.0959	19.8281	19.2086	18.19	16.6833	14.468	11.1241	9.0475	10.3026	17.8894	23.7002	28.1654	31.682	34.4461	36.5661	38.1216	39.1719	39.756	39.8897	39.5836	38.8345	37.6402	36.007	33.9726	31.6217	29.199
28.249	27.6706	27.0029	26.2405	25.2838	24.056	22.5389	20.8248	19.0063	17.3464	15.7245	14.0319	11.7664	8.4494	4.2832	5.18168	9.8079	12.9913	15.154	16.8306	18.0891	18.9798	19.5984	19.9633	20.0606	19.8053	19.2023	18.2051	16.7242	14.5421	11.2718	9.29718	10.4853	17.9668	23.7494	28.2005	31.7094	34.4689	36.5864	38.1406	39.1902	39.7741	39.9079	39.6022	38.854	37.6615	36.032	34.0036	31.6605	29.2431
28.2519	27.6758	27.0106	26.2515	25.3008	24.0826	22.5772	20.875	19.0649	17.4059	15.7739	14.0642	11.7901	8.50022	4.51495	5.39331	9.8528	12.9832	15.1229	16.7876	18.0397	18.9274	19.5478	19.9185	20.025	19.7824	19.1959	18.2198	16.7646	14.6154	11.4178	9.5408	10.6682	18.045	23.7989	28.2359	31.7369	34.4918	36.6068	38.1595	39.2085	39.7921	39.9261	39.6206	38.8733	37.6827	36.0569	34.0343	31.6987	29.2861
28.2541	27.6805	27.0179	26.2623	25.3175	24.1089	22.615	20.9245	19.1226	17.4646	15.8229	14.0965	11.8145	8.55308	4.74143	5.59945	9.89827	12.9755	15.0919	16.7445	17.99	18.8746	19.4968	19.8733	19.9892	19.7593	19.1893	18.2343	16.8044	14.6879	11.5619	9.7786	10.8512	18.1239	23.8487	28.2714	31.7645	34.5148	36.6271	38.1785	39.2267	39.81	39.9441	39.639	38.8926	37.7038	36.0815	34.0647	31.7361	29.3278
28.2557	27.6847	27.0249	26.2727	25.334	24.1348	22.6523	20.9733	19.1795	17.5224	15.8713	14.1288	11.8397	8.60785	4.96262	5.80015	9.94422	12.9682	15.061	16.7013	17.9401	18.8214	19.4455	19.8279	19.953	19.736	19.1825	18.2485	16.8438	14.7597	11.7043	10.0108	11.0339	18.2036	23.8989	28.3071	31.7922	34.5377	36.6475	38.1973	39.2448	39.8279	39.962	39.6573	38.9117	37.7248	36.106	34.0947	31.7729	29.3684
28.2567	27.6883	27.0315	26.2829	25.3502	24.1604	22.6892	21.0214	19.2355	17.5795	15.9192	14.1611	11.8655	8.6644	5.1785	5.99549	9.99055	12.9612	15.0303	16.6579	17.8898	18.7678	19.3937	19.782	19.9166	19.7124	19.1755	18.2624	16.8826	14.8307	11.8449	10.2375	11.2163	18.2841	23.9493	28.343	31.82	34.5607	36.6678	38.2161	39.2629	39.8457	39.9799	39.6755	38.9308	37.7456	36.1303	34.1243	31.8089	29.4079
28.257	27.6915	27.0377	26.2928	25.3662	24.1857	22.7255	21.0688	19.2907	17.6357	15.9666	14.1934	11.8921	8.7226	5.3891	6.18558	10.0372	12.9544	14.9998	16.6145	17.8393	18.7139	19.3416	19.7359	19.8799	19.6887	19.1682	18.276	16.9209	14.901	11.9837	10.4591	11.3982	18.3651	24.0001	28.3791	31.8479	34.5838	36.6881	38.2349	39.2809	39.8634	39.9977	39.6936	38.9497	37.7663	36.1544	34.1536	31.8443	29.4462
28.2566	27.6942	27.0436	26.3024	25.3819	24.2107	22.7615	21.1155	19.3451	17.691	16.0135	14.2257	11.9194	8.78232	5.59446	6.37052	10.084	12.948	14.9693	16.571	17.7885	18.6595	19.289	19.6893	19.8429	19.6647	19.1608	18.2892	16.9586	14.9705	12.1208	10.6756	11.5795	18.4469	24.051	28.4153	31.8759	34.6068	36.7083	38.2536	39.2988	39.8811	40.0154	39.7116	38.9685	37.7869	36.1783	34.1825	31.879	29.4834
28.2556	27.6963	27.0491	26.3117	25.3973	24.2353	22.7969	21.1616	19.3986	17.7456	16.0599	14.2579	11.9473	8.84344	5.79465	6.5504	10.1309	12.9418	14.939	16.5273	17.7373	18.6048	19.2361	19.6424	19.8056	19.6404	19.1531	18.3021	16.9958	15.0392	12.2561	10.8872	11.7599	18.5292	24.1023	28.4517	31.904	34.6299	36.7286	38.2723	39.3167	39.8986	40.033	39.7295	38.9872	37.8073	36.202	34.211	31.9129	29.5195
28.254	27.698	27.0542	26.3207	25.4124	24.2596	22.8319	21.207	19.4514	17.7995	16.1059	14.2901	11.9758	8.90583	5.98974	6.72534	10.1779	12.9358	14.9088	16.4835	17.6859	18.5496	19.1827	19.5952	19.7679	19.616	19.1452	18.3147	17.0325	15.1072	12.3896	11.0941	11.9394	18.612	24.1537	28.4883	31.9322	34.6529	36.7488	38.2909	39.3345	39.9161	40.0505	39.7473	39.0059	37.8276	36.2254	34.2391	31.9462	29.5544
28.2516	27.6991	27.059	26.3294	25.4272	24.2835	22.8665	21.2518	19.5034	17.8525	16.1513	14.3223	12.005	8.96937	6.17982	6.89546	10.2248	12.93	14.8786	16.4396	17.6341	18.4941	19.129	19.5475	19.73	19.5913	19.1371	18.3269	17.0686	15.1744	12.5214	11.2965	12.1179	18.6954	24.2054	28.5249	31.9604	34.676	36.769	38.3095	39.3522	39.9335	40.0679	39.7651	39.0244	37.8478	36.2487	34.2669	31.9788	29.5883
28.2487	27.6997	27.0633	26.3378	25.4417	24.3071	22.9005	21.2959	19.5546	17.9048	16.1962	14.3544	12.0347	9.03395	6.36497	7.06086	10.2717	12.9243	14.8486	16.3956	17.5821	18.4382	19.0748	19.4995	19.6917	19.5663	19.1287	18.3388	17.1041	15.2408	12.6514	11.4944	12.2953	18.7792	24.2572	28.5617	31.9887	34.6991	36.7891	38.328	39.3699	39.9508	40.0853	39.7827	39.0427	37.8678	36.2717	34.2943	32.0107	29.621
28.245	27.6998	27.0673	26.3459	25.456	24.3303	22.9341	21.3394	19.6051	17.9563	16.2407	14.3864	12.0649	9.09945	6.54531	7.22166	10.3183	12.9188	14.8187	16.3514	17.5297	18.3818	19.0202	19.4512	19.6532	19.5411	19.1201	18.3503	17.1391	15.3065	12.7797	11.6881	12.4714	18.8635	24.3092	28.5986	32.017	34.7222	36.8093	38.3465	39.3875	39.9681	40.1025	39.8002	39.061	37.8877	36.2946	34.3212	32.0419	29.6527
28.2407	27.6993	27.0709	26.3537	25.4699	24.3532	22.9673	21.3823	19.6548	18.0071	16.2846	14.4184	12.0957	9.16576	6.72093	7.37797	10.3647	12.9134	14.7888	16.3072	17.477	18.3251	18.9652	19.4024	19.6143	19.5156	19.1112	18.3615	17.1735	15.3714	12.9063	11.8776	12.6462	18.9481	24.3614	28.6356	32.0454	34.7454	36.8294	38.3649	39.405	39.9852	40.1197	39.8176	39.0792	37.9075	36.3172	34.3479	32.0725	29.6832
28.2358	27.6983	27.0741	26.3612	25.4836	24.3757	23	21.4245	19.7038	18.0572	16.3281	14.4504	12.127	9.23276	6.89192	7.52991	10.4108	12.9081	14.759	16.2627	17.424	18.2679	18.9098	19.3533	19.5751	19.4899	19.102	18.3722	17.2074	15.4356	13.0312	12.063	12.8196	19.0331	24.4137	28.6727	32.0738	34.7685	36.8494	38.3832	39.4225	40.0023	40.1367	39.8349	39.0972	37.9271	36.3396	34.3741	32.1023	29.7127
28.2302	27.6968	27.0769	26.3683	25.4969	24.3979	23.0322	21.4661	19.752	18.1065	16.3711	14.4822	12.1587	9.30035	7.05841	7.67758	10.4565	12.9029	14.7293	16.2182	17.3707	18.2104	18.8539	19.3038	19.5355	19.4639	19.0926	18.3826	17.2407	15.499	13.1543	12.2446	12.9915	19.1184	24.4662	28.7098	32.1023	34.7916	36.8695	38.4015	39.4398	40.0193	40.1537	39.8521	39.1152	37.9466	36.3618	34.3999	32.1314	29.7412
28.2239	27.6948	27.0793	26.3752	25.51	24.4197	23.0639	21.507	19.7995	18.1551	16.4136	14.514	12.1909	9.36844	7.22049	7.82109	10.5018	12.8978	14.6996	16.1735	17.3171	18.1524	18.7976	19.2539	19.4957	19.4376	19.0829	18.3927	17.2734	15.5616	13.2758	12.4224	13.1619	19.204	24.5187	28.7471	32.1308	34.8147	36.8895	38.4198	39.4572	40.0362	40.1706	39.8693	39.133	37.9659	36.3838	34.4253	32.1599	29.7685
28.217	27.6922	27.0813	26.3817	25.5227	24.4412	23.0952	21.5474	19.8463	18.203	16.4556	14.5457	12.2235	9.43692	7.37827	7.96054	10.5466	12.8926	14.67	16.1287	17.2631	18.094	18.7409	19.2035	19.4554	19.411	19.073	18.4023	17.3055	15.6235	13.3956	12.5965	13.3307	19.2898	24.5714	28.7843	32.1594	34.8378	36.9094	38.438	39.4744	40.0531	40.1874	39.8863	39.1507	37.9851	36.4055	34.4504	32.1877	29.7948
28.2094	27.6891	27.0829	26.3879	25.5351	24.4623	23.126	21.5871	19.8924	18.2503	16.4972	14.5772	12.2565	9.5057	7.53184	8.09604	10.5909	12.8875	14.6404	16.0838	17.2089	18.0352	18.6837	19.1528	19.4149	19.3842	19.0627	18.4115	17.3371	15.6846	13.5137	12.767	13.4978	19.3758	24.6241	28.8217	32.1879	34.8609	36.9293	38.4561	39.4916	40.0698	40.2041	39.9032	39.1683	38.0041	36.427	34.475	32.2148	29.8201
28.2012	27.6855	27.084	26.3938	25.5472	24.483	23.1563	21.6263	19.9378	18.2968	16.5383	14.6087	12.2898	9.57469	7.68131	8.22767	10.6346	12.8823	14.6108	16.0387	17.1543	17.9759	18.6261	19.1017	19.374	19.3571	19.0522	18.4204	17.3681	15.7449	13.6301	12.934	13.6633	19.4619	24.6769	28.859	32.2165	34.8839	36.9492	38.4741	39.5087	40.0865	40.2207	39.92	39.1858	38.023	36.4483	34.4993	32.2412	29.8443
28.1922	27.6813	27.0848	26.3993	25.559	24.5033	23.1862	21.6648	19.9825	18.3426	16.5789	14.6401	12.3235	9.6438	7.82678	8.35555	10.6777	12.8771	14.5812	15.9934	17.0993	17.9163	18.5681	19.0502	19.3327	19.3296	19.0413	18.4288	17.3985	15.8045	13.7449	13.0975	13.8271	19.5482	24.7298	28.8964	32.245	34.907	36.969	38.4921	39.5257	40.1031	40.2372	39.9367	39.2032	38.0417	36.4694	34.5231	32.2669	29.8675
28.1827	27.6766	27.0852	26.4045	25.5705	24.5233	23.2157	21.7028	20.0265	18.3878	16.619	14.6714	12.3574	9.71296	7.96835	8.47975	10.7201	12.8718	14.5517	15.948	17.044	17.8562	18.5096	18.9983	19.2911	19.3019	19.0302	18.4368	17.4284	15.8634	13.8581	13.2578	13.989	19.6345	24.7827	28.9339	32.2736	34.93	36.9888	38.5101	39.5427	40.1196	40.2537	39.9533	39.2204	38.0603	36.4902	34.5466	32.292	29.8897
28.1724	27.6714	27.0851	26.4094	25.5816	24.543	23.2446	21.7402	20.0699	18.4323	16.6587	14.7025	12.3917	9.78208	8.1061	8.60037	10.7618	12.8664	14.5221	15.9024	16.9884	17.7956	18.4506	18.9459	19.2491	19.2739	19.0187	18.4444	17.4577	15.9214	13.9697	13.4149	14.1492	19.7209	24.8355	28.9713	32.3022	34.953	37.0085	38.5279	39.5596	40.136	40.27	39.9698	39.2375	38.0787	36.5108	34.5696	32.3164	29.9109
28.1615	27.6656	27.0846	26.4139	25.5924	24.5622	23.2731	21.7769	20.1126	18.4762	16.6979	14.7335	12.4261	9.85109	8.24012	8.71749	10.8029	12.8609	14.4926	15.8567	16.9325	17.7347	18.3912	18.8931	19.2068	19.2456	19.007	18.4516	17.4864	15.9788	14.0796	13.5688	14.3076	19.8072	24.8884	29.0087	32.3307	34.976	37.0282	38.5458	39.5764	40.1523	40.2862	39.9862	39.2546	38.097	36.5312	34.5923	32.3401	29.931
28.1499	27.6592	27.0837	26.418	25.6029	24.5811	23.3012	21.8132	20.1546	18.5194	16.7367	14.7644	12.4608	9.91992	8.37052	8.83121	10.8431	12.8553	14.463	15.8108	16.8762	17.6733	18.3313	18.84	19.1641	19.217	18.9949	18.4584	17.5145	16.0354	14.188	13.7196	14.4642	19.8935	24.9413	29.0461	32.3593	34.9989	37.0478	38.5635	39.5931	40.1686	40.3024	40.0025	39.2715	38.1152	36.5513	34.6145	32.3631	29.9502
28.1377	27.6524	27.0824	26.4219	25.6131	24.5996	23.3288	21.8488	20.196	18.562	16.7749	14.7951	12.4957	9.98849	8.49736	8.94158	10.8826	12.8496	14.4334	15.7648	16.8195	17.6114	18.271	18.7863	19.121	19.188	18.9825	18.4648	17.5421	16.0912	14.2948	13.8674	14.6189	19.9798	24.9942	29.0835	32.3878	35.0218	37.0674	38.5812	39.6098	40.1848	40.3184	40.0187	39.2882	38.1332	36.5712	34.6364	32.3855	29.9683
28.1248	27.6449	27.0807	26.4253	25.6229	24.6177	23.3559	21.8839	20.2368	18.6039	16.8127	14.8257	12.5308	10.0568	8.62074	9.04871	10.9212	12.8436	14.4037	15.7185	16.7625	17.5491	18.2101	18.7323	19.0776	19.1588	18.9698	18.4707	17.5691	16.1463	14.4	14.0123	14.7717	20.0659	25.047	29.1209	32.4162	35.0447	37.0869	38.5988	39.6264	40.2008	40.3344	40.0348	39.3049	38.151	36.5908	34.6578	32.4072	29.9855
28.1112	27.6369	27.0785	26.4284	25.6324	24.6355	23.3826	21.9184	20.2769	18.6452	16.8501	14.8561	12.5659	10.1246	8.74073	9.15265	10.959	12.8375	14.374	15.6721	16.7052	17.4863	18.1489	18.6778	19.0337	19.1292	18.9567	18.4762	17.5955	16.2006	14.5036	14.1543	14.9226	20.152	25.0998	29.1582	32.4447	35.0675	37.1064	38.6163	39.6429	40.2168	40.3503	40.0508	39.3214	38.1687	36.6103	34.6789	32.4282	30.0017
28.0969	27.6284	27.0758	26.4312	25.6415	24.6529	23.4089	21.9523	20.3164	18.6859	16.887	14.8864	12.6012	10.1921	8.85741	9.25348	10.996	12.8312	14.3442	15.6255	16.6475	17.4231	18.0871	18.6228	18.9895	19.0993	18.9434	18.4813	17.6213	16.2542	14.6057	14.2935	15.0717	20.2378	25.1524	29.1954	32.4731	35.0902	37.1258	38.6338	39.6593	40.2327	40.366	40.0667	39.3378	38.1862	36.6294	34.6995	32.4486	30.0169
28.082	27.6193	27.0728	26.4336	25.6504	24.6698	23.4346	21.9858	20.3553	18.726	16.9234	14.9165	12.6366	10.2591	8.97085	9.35127	11.032	12.8247	14.3144	15.5787	16.5894	17.3594	18.0248	18.5675	18.9449	19.069	18.9297	18.486	17.6466	16.307	14.7063	14.43	15.2188	20.3234	25.205	29.2327	32.5014	35.1129	37.1451	38.6512	39.6757	40.2486	40.3817	40.0825	39.3541	38.2035	36.6484	34.7197	32.4684	30.0312
28.0664	27.6096	27.0693	26.4356	25.6588	24.6865	23.46	22.0186	20.3936	18.7654	16.9594	14.9464	12.672	10.3255	9.08113	9.44608	11.0671	12.8179	14.2844	15.5317	16.5309	17.2953	17.9621	18.5116	18.8999	19.0385	18.9156	18.4902	17.6713	16.3591	14.8054	14.5638	15.3641	20.4088	25.2576	29.2698	32.5297	35.1356	37.1644	38.6686	39.6919	40.2643	40.3973	40.0982	39.3703	38.2207	36.6671	34.7396	32.4874	30.0445
28.0501	27.5994	27.0653	26.4373	25.6669	24.7027	23.4848	22.0509	20.4313	18.8043	16.9949	14.9761	12.7074	10.3914	9.18832	9.53798	11.1013	12.8108	14.2544	15.4846	16.4721	17.2306	17.8988	18.4553	18.8545	19.0076	18.9012	18.494	17.6954	16.4105	14.903	14.695	15.5074	20.494	25.3099	29.3069	32.5579	35.1582	37.1836	38.6858	39.7081	40.28	40.4128	40.1137	39.3864	38.2378	36.6855	34.759	32.5059	30.0568
28.0331	27.5886	27.0609	26.4386	25.6747	24.7186	23.5093	22.0827	20.4684	18.8426	17.03	15.0056	12.7429	10.4566	9.29247	9.62703	11.1345	12.8035	14.2243	15.4372	16.4129	17.1656	17.8351	18.3986	18.8087	18.9763	18.8865	18.4973	17.7189	16.4611	14.999	14.8236	15.6489	20.5788	25.3622	29.3438	32.5861	35.1807	37.2027	38.703	39.7243	40.2955	40.4282	40.1292	39.4023	38.2547	36.7038	34.778	32.5237	30.0683
28.0155	27.5772	27.0561	26.4395	25.6821	24.734	23.5333	22.114	20.505	18.8802	17.0646	15.0349	12.7783	10.5212	9.39366	9.71329	11.1668	12.7959	14.1941	15.3896	16.3534	17.1	17.7708	18.3414	18.7625	18.9447	18.8714	18.5002	17.7419	16.511	15.0936	14.9497	15.7884	20.6633	25.4143	29.3807	32.6141	35.2032	37.2218	38.7201	39.7403	40.311	40.4435	40.1446	39.4181	38.2714	36.7217	34.7967	32.5408	30.0787
27.9972	27.5653	27.0508	26.44	25.6892	24.7491	23.5568	22.1447	20.5409	18.9173	17.0988	15.064	12.8136	10.585	9.49195	9.79682	11.1981	12.788	14.1637	15.3418	16.2934	17.0339	17.7061	18.2837	18.7159	18.9128	18.8559	18.5026	17.7643	16.5602	15.1868	15.0734	15.9261	20.7475	25.4663	29.4175	32.6421	35.2256	37.2408	38.7372	39.7563	40.3264	40.4587	40.1598	39.4338	38.288	36.7394	34.8149	32.5573	30.0883
27.9782	27.5527	27.045	26.4402	25.6959	24.7638	23.5799	22.1749	20.5763	18.9538	17.1325	15.0929	12.8489	10.6481	9.58739	9.87766	11.2284	12.7798	14.1333	15.2938	16.2331	16.9674	17.6408	18.2255	18.6689	18.8805	18.8401	18.5046	17.7861	16.6086	15.2785	15.1946	16.0618	20.8313	25.5181	29.4542	32.6701	35.2479	37.2598	38.7541	39.7721	40.3417	40.4738	40.175	39.4494	38.3044	36.7569	34.8327	32.5732	30.0969
27.9585	27.5397	27.0388	26.44	25.7023	24.7781	23.6026	22.2046	20.6111	18.9898	17.1658	15.1216	12.8841	10.7104	9.68004	9.95588	11.2576	12.7712	14.1026	15.2455	16.1723	16.9004	17.575	18.1669	18.6215	18.8478	18.824	18.5062	17.8074	16.6563	15.3687	15.3135	16.1957	20.9146	25.5698	29.4907	32.6979	35.2702	37.2786	38.771	39.7879	40.3569	40.4888	40.19	39.4648	38.3206	36.7742	34.8502	32.5884	30.1046
27.9381	27.526	27.0321	26.4394	25.7083	24.7921	23.6248	22.2338	20.6453	19.0252	17.1986	15.15	12.9192	10.7719	9.76996	10.0315	11.2859	12.7623	14.0719	15.197	16.1112	16.8328	17.5087	18.1078	18.5736	18.8148	18.8074	18.5073	17.8281	16.7032	15.4575	15.43	16.3276	20.9976	25.6212	29.5271	32.7256	35.2924	37.2974	38.7878	39.8036	40.372	40.5037	40.2049	39.4801	38.3367	36.7911	34.8672	32.603	30.1114
27.917	27.5118	27.025	26.4384	25.7139	24.8056	23.6466	22.2625	20.679	19.06	17.2309	15.1782	12.9541	10.8325	9.8572	10.1046	11.3131	12.753	14.0409	15.1483	16.0497	16.7648	17.4418	18.0482	18.5253	18.7815	18.7905	18.5079	17.8482	16.7495	15.545	15.5443	16.4577	21.0801	25.6725	29.5634	32.7532	35.3145	37.3161	38.8046	39.8193	40.3871	40.5185	40.2198	39.4953	38.3526	36.8079	34.8838	32.617	30.1173
27.8952	27.4969	27.0173	26.437	25.7192	24.8188	23.6679	22.2907	20.7121	19.0942	17.2628	15.2062	12.9888	10.8922	9.94181	10.1753	11.3393	12.7434	14.0098	15.0994	15.9877	16.6963	17.3745	17.9881	18.4766	18.7477	18.7733	18.5081	17.8677	16.795	15.631	15.6563	16.5859	21.1621	25.7235	29.5995	32.7808	35.3365	37.3347	38.8212	39.8348	40.402	40.5332	40.2345	39.5104	38.3684	36.8244	34.9	32.6303	30.1223
27.8728	27.4815	27.0092	26.4352	25.7241	24.8316	23.6889	22.3183	20.7447	19.1279	17.2943	15.2339	13.0233	10.9511	10.0238	10.2435	11.3645	12.7333	13.9786	15.0502	15.9254	16.6272	17.3065	17.9275	18.4275	18.7136	18.7557	18.5079	17.8867	16.8398	15.7156	15.7661	16.7123	21.2436	25.7743	29.6355	32.8082	35.3584	37.3533	38.8378	39.8503	40.4169	40.5478	40.2491	39.5253	38.384	36.8406	34.9159	32.6431	30.1264
27.8496	27.4655	27.0007	26.4331	25.7287	24.844	23.7094	22.3455	20.7768	19.1611	17.3253	15.2614	13.0576	11.009	10.1033	10.3092	11.3885	12.7229	13.9471	15.0007	15.8626	16.5577	17.2381	17.8664	18.3779	18.6792	18.7376	18.5072	17.9052	16.8838	15.7988	15.8738	16.8368	21.3246	25.8249	29.6713	32.8354	35.3802	37.3717	38.8543	39.8657	40.4317	40.5624	40.2636	39.5401	38.3994	36.8566	34.9313	32.6552	30.1297
27.8258	27.4489	26.9916	26.4305	25.7329	24.856	23.7294	22.3722	20.8083	19.1937	17.3559	15.2886	13.0917	11.0659	10.1803	10.3727	11.4116	12.712	13.9154	14.951	15.7994	16.4876	17.1691	17.8047	18.3279	18.6443	18.7193	18.506	17.923	16.9272	15.8807	15.9793	16.9594	21.405	25.8752	29.707	32.8626	35.4019	37.3901	38.8707	39.881	40.4463	40.5768	40.278	39.5548	38.4147	36.8723	34.9463	32.6667	30.132
27.8012	27.4318	26.9821	26.4275	25.7367	24.8676	23.749	22.3984	20.8394	19.2258	17.386	15.3155	13.1255	11.1219	10.2549	10.4338	11.4335	12.7008	13.8835	14.901	15.7358	16.417	17.0995	17.7426	18.2775	18.6091	18.7005	18.5044	17.9403	16.9698	15.9612	16.0828	17.0802	21.4848	25.9253	29.7425	32.8896	35.4236	37.4084	38.887	39.8962	40.4609	40.5911	40.2923	39.5694	38.4298	36.8878	34.961	32.6777	30.1335
27.776	27.414	26.9721	26.4242	25.7401	24.8788	23.7682	22.4242	20.8698	19.2573	17.4157	15.3421	13.159	11.1769	10.327	10.4927	11.4544	12.689	13.8514	14.8508	15.6717	16.3458	17.0294	17.68	18.2266	18.5735	18.6813	18.5023	17.9571	17.0117	16.0404	16.1842	17.1992	21.5641	25.9751	29.7777	32.9165	35.4451	37.4266	38.9032	39.9113	40.4754	40.6054	40.3065	39.5838	38.4447	36.9031	34.9752	32.688	30.1342
27.75	27.3956	26.9616	26.4204	25.7432	24.8897	23.787	22.4494	20.8998	19.2884	17.445	15.3685	13.1922	11.2308	10.3968	10.5493	11.4742	12.6769	13.8191	14.8003	15.6072	16.2741	16.9586	17.6168	18.1753	18.5375	18.6618	18.4998	17.9733	17.0529	16.1183	16.2836	17.3164	21.6428	26.0246	29.8128	32.9433	35.4665	37.4447	38.9194	39.9264	40.4898	40.6195	40.3206	39.5981	38.4595	36.9181	34.9891	32.6977	30.134
27.7234	27.3766	26.9506	26.4162	25.7459	24.9001	23.8054	22.4742	20.9293	19.3189	17.4738	15.3945	13.2251	11.2837	10.4643	10.6038	11.4929	12.6643	13.7866	14.7495	15.5423	16.2019	16.8874	17.5532	18.1235	18.5012	18.6419	18.4968	17.9889	17.0934	16.1948	16.3811	17.4317	21.7208	26.0738	29.8477	32.9699	35.4878	37.4627	38.9354	39.9413	40.5042	40.6335	40.3346	39.6123	38.4741	36.9328	35.0026	32.7068	30.1329
27.696	27.357	26.9391	26.4116	25.7482	24.9102	23.8233	22.4986	20.9583	19.3488	17.5021	15.4203	13.2576	11.3355	10.5294	10.656	11.5106	12.6512	13.7537	14.6984	15.4769	16.1291	16.8155	17.4889	18.0712	18.4644	18.6216	18.4933	18.004	17.1331	16.2701	16.4766	17.5453	21.7982	26.1227	29.8824	32.9963	35.509	37.4806	38.9514	39.9562	40.5184	40.6475	40.3484	39.6264	38.4885	36.9473	35.0157	32.7154	30.1311
27.6679	27.3368	26.9271	26.4066	25.7502	24.9199	23.8408	22.5224	20.9867	19.3783	17.5301	15.4457	13.2898	11.3863	10.5924	10.7062	11.5271	12.6376	13.7207	14.647	15.4111	16.0558	16.7431	17.4242	18.0185	18.4273	18.6009	18.4894	18.0185	17.1722	16.344	16.5701	17.6571	21.8749	26.1713	29.9169	33.0226	35.5301	37.4985	38.9673	39.971	40.5325	40.6613	40.3622	39.6403	38.5028	36.9616	35.0284	32.7233	30.1284
27.6391	27.316	26.9146	26.4012	25.7518	24.9292	23.8579	22.5458	21.0147	19.4073	17.5575	15.4709	13.3215	11.436	10.653	10.7542	11.5426	12.6236	13.6873	14.5953	15.3448	15.9819	16.67	17.3589	17.9654	18.3898	18.5798	18.4851	18.0325	17.2106	16.4166	16.6618	17.7671	21.9509	26.2196	29.9512	33.0488	35.5511	37.5162	38.9831	39.9857	40.5466	40.675	40.3758	39.6541	38.5169	36.9756	35.0407	32.7307	30.1248
27.6096	27.2946	26.9016	26.3953	25.753	24.9381	23.8746	22.5688	21.0422	19.4357	17.5846	15.4957	13.3529	11.4846	10.7116	10.8002	11.557	12.6091	13.6537	14.5433	15.2781	15.9074	16.5964	17.293	17.9117	18.3518	18.5583	18.4802	18.0459	17.2482	16.488	16.7516	17.8753	22.0263	26.2675	29.9852	33.0748	35.572	37.5338	38.9988	40.0003	40.5605	40.6887	40.3894	39.6678	38.5308	36.9893	35.0526	32.7376	30.1205
[truncated: 1,564 more columns]

## Sheet: Figure 3h
	T0-epilepsy	T1-epilepsy
0	27.0814	20.2225
1	34.7546	27.7906
2	34.8927	29.664
3	34.4897	29.8686
4	33.1263	29.7393
5	32.1187	28.6562
6	31.3828	28.2338
7	30.5092	27.5703
8	30.0633	26.9017
9	28.8869	26.4348
10	28.0301	25.5526
11	26.651	24.4611
12	25.8637	23.9917
13	24.4938	23.373
14	23.1315	22.2653
15	21.6639	21.2915
16	20.5534	20.0663
17	19.2035	19.1355
18	17.8653	18.0236
19	16.9913	17.3638
20	15.4905	16.4403
21	14.8309	15.2793
22	14.3972	14.177
23	13.943	13.1827
24	12.3691	12.1699
25	11.67	10.8512
26	10.4058	9.74561
27	10.06	8.95207
28	9.71676	7.94972
29	8.60913	6.82617
30	7.45237	5.55066
31	6.56935	4.5284
32	5.99302	3.15222
33	5.21509	2.55232
34	5.00871	1.53474
35	3.68655	-0.61491
36	3.0841	-1.95978
37	1.63992	-2.5508
38	1.47325	-3.17679
39	0.49053	-3.14545
40	-0.13045	-3.41029
41	0.067134	-2.79187
42	-1.2316	-4.46405
43	-2.44133	-4.91239
44	-2.58686	-4.31563
45	-1.7907	-4.22663
46	-2.29866	-4.81995
47	-2.97149	-5.96684
48	-3.27229	-6.46049
49	11.9861	-2.97072
50	19.3022	1.45946
51	12.1488	-3.6958
52	-3.94483	-7.17491
53	-4.67727	-7.36298
54	-4.57407	-7.68183
55	-4.79696	-8.58629
56	-5.06318	-8.76602
57	-4.64614	-8.18001
58	-5.38485	-7.83484
59	-6.45799	-7.4715
60	-5.91739	-8.45672
61	-4.98412	-8.97977
62	-4.7188	-9.19974
63	-5.95575	-9.69787
64	-6.34474	-9.94443
65	-7.06928	-9.95907
66	-7.62859	-11.4089
67	-7.81943	-11.7356
68	-8.07417	-13.0001
69	-8.37914	-13.903
70	-7.72251	-14.393
71	-8.59223	-13.3507
72	-10.2136	-13.5429
73	-9.55059	-13.6545
74	-9.73913	-13.0933
75	-9.01818	-13.6997
76	-9.32698	-14.4468
77	-9.5437	-14.1669
78	-10.593	-14.4871
79	-11.4866	-14.5551
80	-10.8316	-14.991
81	-8.9236	-14.5089
82	-8.5756	-14.8297
83	-9.01874	-14.5806
84	-10.4039	-14.7931
85	-11.6802	-14.8728
86	-11.3549	-14.9004
87	-10.8208	-14.2485
88	-11.2612	-14.3911
89	-13.0287	-14.6255
90	-11.8082	-14.9545
91	-12.4853	-15.1772
92	-12.7256	-14.9118
93	-11.1596	-14.821
94	-12.9528	-15.7064
95	-12.423	-15.2775
96	-10.3753	-15.1433
97	-10.3454	-13.8137
98	-11.2539	-13.624
99	-4.01339	-14.6975
100	3.3108	-14.725
101	-3.00616	-14.6727
102	-12.3569	-14.2144
103	-11.8985	-15.1251
104	-12.5388	-14.8773
105	-12.8242	-15.4011
106	-12.4159	-15.7485
107	-12.721	-15.1538
108	-11.9519	-15.9813
109	-11.5088	-16.314
110	-12.0188	-16.4793
111	-12.255	-15.0208
112	-12.7679	-14.0456
113	-12.2552	-14.8438
114	-11.5279	-15.8799
115	-12.3242	-16.3466
116	-12.4779	-14.5963
117	-12.7641	-14.3986
118	-13.5371	-15.8471
119	-12.0629	-16.2385
120	-12.0748	-16.1454
121	-13.0037	-14.6299
122	-14.8761	-14.8699
123	-15.0111	-16.5903
124	-13.1717	-18.4943
125	-13.2838	-17.0402
126	-13.9838	-15.433
127	-14.6297	-15.9934
128	-15.6981	-17.2753
129	-14.0771	-16.9885
130	-12.6564	-16.9996
131	-14.6516	-15.6404
132	-14.3903	-16.9241
133	-14.3273	-17.9621
134	-12.4504	-17.6139
135	-12.8123	-17.0268
136	-14.5843	-16.3109
137	-16.2071	-17.7115
138	-15.4066	-18.071
139	-14.4178	-17.4281
140	-13.3306	-17.2156
141	-14.5262	-17.9437
142	-16.2772	-18.5222
143	-16.4871	-18.8263
144	-15.3014	-18.1442
145	-14.6586	-17.7583
146	-15.0716	-17.4179
147	-15.8188	-18.5695
148	-18.2748	-18.0758
149	-8.87018	-17.7329
150	-1.9163	-17.3948
151	-7.58185	-18.5074
152	-16.795	-19.1117
153	-17.9853	-19.9995
154	-17.887	-18.973
155	-15.9154	-18.0694
156	-15.9462	-17.7859
157	-17.3727	-19.0951
158	-17.5386	-19.1863
159	-18.7274	-18.5945
160	-16.4366	-18.4354
161	-15.7679	-19.5877
162	-18.2787	-19.5831
163	-19.1881	-20.1959
164	-18.9892	-18.8693
165	-17.1606	-18.8614
166	-16.7717	-19.3706
167	-18.5394	-18.9341
168	-19.215	-19.0618
169	-18.1706	-19.6015
170	-18.2105	-19.9277
171	-18.443	-21.4185
172	-19.1726	-21.6297
173	-20.1475	-20.5837
174	-19.176	-20.3834
175	-19.0395	-20.7827
176	-18.672	-20.8925
177	-19.3422	-20.8315
178	-18.7234	-20.5965
179	-19.5407	-20.0575
180	-18.0923	-20.5674
181	-17.986	-20.616
182	-19.3667	-20.8205
183	-19.7502	-21.3746
184	-18.8869	-22.1085
185	-19.6438	-21.2698
186	-20.3635	-21.0199
187	-19.4426	-21.6953
188	-19.4647	-21.5803
189	-20.9178	-20.7706
190	-19.7431	-21.0336
191	-17.9685	-21.1388
192	-20.4131	-21.2276
193	-20.4852	-21.7193
194	-21.1091	-21.2222
195	-19.6096	-21.1339
196	-19.0571	-22.5572
197	-19.8739	-22.7565
198	-20.2677	-22.0313
199	-9.31063	-20.8982
200	-0.75351	-20.3229

## Sheet: Figure 3i
T0	T1
4.24526	6.35877
4.19978	6.82813
4.44282	6.92097
3.70536	6.39935
4.49099	6.62445

## Sheet: Figure 4d
freq	Before LD					After LD
12.3047	1.92031	2.77707	2.2377	2.72957		2.51125	1.8856	2.17963	2.28326
12.8906	1.6109	1.98566	1.82419	2.3671		1.98989	1.40102	1.56088	1.72048
13.4766	1.58556	1.58196	1.33917	1.86831		1.66816	1.14047	1.19994	1.43018
14.0625	1.52305	1.35936	1.22365	1.43241		1.34826	0.911291	0.998863	1.22458
14.6484	1.43078	1.36543	1.31639	1.34657		1.08471	0.803118	0.889548	1.09595
15.2344	1.5658	1.50845	1.48896	1.5227		0.933788	0.694974	0.740778	0.915702
15.8203	1.84119	1.56841	1.76355	1.9583		0.78654	0.56605	0.600595	0.636939
16.4062	1.736	1.59996	2.1175	2.38506		0.626202	0.484466	0.563428	0.516558
16.9922	1.45395	1.88559	2.51827	2.2786		0.526426	0.505877	0.518128	0.542003
17.5781	1.42468	2.30571	2.55701	2.10135		0.506335	0.534995	0.414382	0.509144
18.1641	2.18256	3.06034	2.95362	2.7377		0.518509	0.507555	0.352492	0.444746
18.75	4.21459	4.12339	5.06806	4.36538		0.507619	0.460796	0.368592	0.426148
19.3359	5.56185	5.02312	7.38213	5.75671		0.522851	0.441403	0.401884	0.393561
19.9219	4.0568	4.19807	6.17209	5.01337		0.523913	0.419397	0.397212	0.36701
20.5078	1.6447	2.05127	2.69448	2.63071		0.466157	0.406729	0.382578	0.394958
21.0938	0.560936	0.745161	0.793545	0.925879		0.450705	0.426164	0.373566	0.44118
21.6797	0.305802	0.361912	0.419956	0.351003		0.458889	0.400883	0.401585	0.465136
22.2656	0.224792	0.264262	0.364664	0.225805		0.422215	0.345989	0.400101	0.465801
22.8516	0.191297	0.282233	0.318253	0.194509		0.362249	0.280442	0.33521	0.386788
23.4375	0.158687	0.271532	0.248485	0.180584		0.303147	0.241627	0.26169	0.27687
24.0234	0.135189	0.219617	0.195345	0.161247		0.25659	0.217196	0.205196	0.244047
24.6094	0.121045	0.168665	0.192617	0.154201		0.222134	0.174853	0.185886	0.234705
25.1953	0.109078	0.139511	0.180892	0.149943		0.198566	0.155156	0.186574	0.216038
25.7812	0.096431	0.138289	0.153792	0.147302		0.186778	0.154873	0.178566	0.186337
26.3672	0.0860251	0.155737	0.133247	0.144335		0.1824	0.165903	0.161749	0.159221
26.9531	0.0766304	0.152938	0.113966	0.126199		0.174527	0.179011	0.164047	0.163612
27.5391	0.0710205	0.135215	0.107549	0.113554		0.173483	0.181811	0.166742	0.178085
28.125	0.0704759	0.122056	0.114115	0.10032		0.176753	0.171464	0.156005	0.175335
28.7109	0.062442	0.115423	0.112331	0.0811835		0.168271	0.148019	0.160567	0.14586
29.2969	0.0502411	0.103389	0.0998634	0.0677497		0.149886	0.119055	0.153963	0.119216
29.8828	0.0430629	0.0845034	0.0881145	0.0562404		0.15009	0.111201	0.140925	0.121018
30.4688	0.04139	0.075358	0.0780801	0.0525117		0.173373	0.129785	0.13102	0.128397
31.0547	0.0395561	0.0756502	0.0786735	0.0559212		0.184612	0.158761	0.124933	0.135452
31.6406	0.0393213	0.0745807	0.0790966	0.0553006		0.182288	0.168601	0.125251	0.147657
32.2266	0.0357041	0.0662238	0.0681518	0.0497085		0.171591	0.159813	0.127156	0.141185
32.8125	0.031871	0.0576312	0.0595377	0.0434453		0.148468	0.142996	0.133117	0.130561
33.3984	0.0306399	0.0527542	0.0517342	0.0404814		0.12557	0.108754	0.133444	0.136975
33.9844	0.0308956	0.0529249	0.0662588	0.0372586		0.103097	0.0908062	0.1158	0.12255
34.5703	0.0294296	0.051693	0.0729913	0.0317975		0.0842441	0.0909214	0.0917155	0.105885
35.1562	0.0279829	0.0490156	0.0730856	0.032098		0.072814	0.0808105	0.0836899	0.105025
35.7422	0.0291975	0.0485896	0.0766169	0.0324308		0.0727681	0.0627134	0.0839592	0.100696
36.3281	0.0300619	0.0475428	0.0708751	0.0325036		0.0686498	0.0460936	0.0749878	0.082807

[truncated: 39 more sheets: Figure 4e, Figure 4f, Figure 4g, Figure 4h, Figure 4i, Figure 5c, Figure 5d, Figure 5e, Figure 5f, Figure 5g, Figure 5h, Figure 5j, Figure S3e, Figure S4, Figure S8b, Figure S10, Figure S11a, Figure S11b, Figure S15a, Figure S15b …]
